# Supplementary material for: Analysis of networks in the dorsolateral prefrontal cortex in chronic schizophrenia: Relevance of altered immune response
Source: Front Pharmacol. 2023 Mar 23;14:1003557. doi: 10.3389/fphar.2023.1003557 (PMC10076656; doi:10.3389/fphar.2023.1003557)
Supplement: Supplementary file 1 [file Table2.XLSX]

## Sheet: 1989 quantified proteins
Supplementary data set 1: Total proteins shown by mass spectroscopy in postmortem dorsolateral prefrontal cortex in schizophrenia
ID Uniprot	Gene symbol	Controls																				Cases																				Controls	SZ	Normalized Mean_Controls	Normalized Mean_SZ	Normalized SD_C	Normalized SD_SZ	p-value	FDR-derived significance threshold
		C 1	C 2	C 3	C 4	C 5	C 6	C 7	C 8	C 9	C 10	C 11	C 12	C 13	C 14	C 15	C 16	C 17	C 18	C 19	C 20	SZ 1	SZ 2	SZ 3	SZ 4	SZ 5	SZ 6	SZ 7	SZ 8	SZ 9	SZ 10	SZ 11	SZ 12	SZ 13	SZ 14	SZ 15	SZ 16	SZ 17	SZ 18	SZ 19	SZ 20	N	N
O00154	ACOT7	578200000	669580000	740160000	545360000	582950000	568580000	586300000	587060000	607190000	439930000	559470000	544660000	719720000	443940000	521990000	619240000	435680000	486290000	736690000	507770000	404570000	388340000	463870000	340760000	525860000	474790000	370460000	449490000	529000000	426840000	452500000	371310000	347030000	461870000	383170000	455910000	423890000	428300000	420030000	463250000	20	20	1	0.747445	0.159232	0.0914556	8.77793e-07	5.02765e-05
P63244	GNB2L1	138410000	125810000	144410000	117620000	142590000	133690000	105940000	124480000	133310000	85136000	115790000	116770000	139420000	110600000	109690000	145750000	107250000	133880000	137440000	113130000	86973000	77341000	105710000	117870000	108310000	123240000	95581000	99378000	100900000	101040000	88346000	92102000	77411000	119770000	86530000	111170000	102170000	79590000	78662000	109920000	20	20	1	0.790779	0.129753	0.116585	4.37206e-06	0.000100553
B5MDF5	RAN	339530000	489260000	415790000	324440000	375620000	425960000	406750000	364710000	441200000	330360000	401440000	355380000	441670000	348210000	358690000	381570000	346700000	376160000	461850000	341810000	288210000	297640000	301900000	338500000	333760000	363640000	345700000	299660000	389010000	364250000	339780000	282510000	284760000	365280000	345840000	338470000	249920000	286800000	267510000	343300000	20	20	1	0.831676	0.121755	0.098368	2.62772e-05	0.00015083
P61163	ACTR1A	442610000	497570000	409200000	391420000	416770000	412890000	456190000	366970000	478070000	430350000	379250000	484690000	423390000	401680000	430070000	428810000	412830000	345690000	467960000	368390000	344320000	324350000	303700000	383330000	401720000	396260000	428080000	385900000	381880000	383410000	334870000	368290000	398830000	380140000	350660000	332120000	349640000	349220000	373740000	376150000	20	20	1	0.869957	0.0970908	0.0722755	2.86967e-05	0.000201106
C9JFZ1	SYNJ1	534620000	506380000	508330000	374020000	516500000	467600000	480000000	406910000	478650000	420980000	526980000	502480000	544950000	403020000	500920000	535380000	439720000	456340000	551610000	443800000	437530000	360820000	387250000	381790000	419010000	477560000	444430000	386340000	490570000	470460000	404080000	424490000	393210000	386010000	410810000	389990000	392480000	407660000	380300000	398800000	20	20	1	0.85878	0.107955	0.0736726	2.91618e-05	0.000251383
Q9NRW1	RAB6B	109370000	146880000	119580000	73629000	125800000	95853000	96865000	109960000	109980000	92340000	113050000	117680000	149500000	114230000	98668000	117450000	109160000	108190000	115160000	92877000	95061000	86286000	81149000	90315000	74195000	89230000	83881000	93003000	95909000	119380000	77374000	104700000	90386000	69409000	78476000	88607000	89175000	81633000	94147000	84414000	20	20	1	0.797181	0.158354	0.0995253	3.07871e-05	0.000301659
P10915	HAPLN1	39166000	39088000	50679000	36995000	33511000	39874000	42237000	45193000	30144000	38133000	32905000	48291000	29052000	29511000	44051000	40723000	32730000	37082000	36649000	40383000	25276000	24737000	30721000	32394000	29900000	29796000	34300000	28050000	40085000	32217000	19555000	33709000	34946000	40874000	31527000	27535000	22243000	30481000	25288000	27201000	20	20	1	0.783974	0.15629	0.140354	4.69997e-05	0.000351936
P19174	PLCG1	32908000	34911000	29439000	25233000	29942000	35665000	28559000	25720000	39834000	28623000	31319000	33890000	30414000	32468000	31027000	31248000	29391000	28394000	36234000	34180000	21186000	21581000	21315000	25683000	22822000	29598000	31428000	23461000	28799000	32769000	29816000	25963000	26884000	30068000	27119000	24967000	22835000	22618000	28782000	29969000	20	20	1	0.83836	0.114924	0.116088	7.84752e-05	0.000402212
P17612	PRKACA;KIN27	120600000	137510000	183480000	131840000	140670000	128110000	139490000	135380000	148440000	126720000	152840000	179430000	143330000	138540000	127440000	123930000	127750000	151200000	151420000	126610000	118890000	91908000	133240000	118350000	131070000	129170000	131630000	129370000	102840000	139680000	113470000	112430000	100500000	111330000	140950000	131040000	109440000	121070000	113110000	110150000	20	20	1	0.848976	0.120604	0.0957167	9.5599e-05	0.000452489
A0A087WY71	AP2M1	468330000	368050000	444240000	388290000	334540000	358170000	400620000	307610000	320940000	370610000	434360000	500460000	440280000	444060000	365350000	460820000	439260000	378090000	408700000	424480000	364630000	304670000	348290000	328080000	357540000	390850000	390310000	283920000	365710000	362170000	320430000	404640000	276980000	352730000	336530000	362250000	256670000	328940000	329830000	325090000	20	20	1	0.842751	0.12953	0.0959285	0.00010783	0.000502765
P53396	ACLY	177390000	169230000	178510000	154080000	162080000	159480000	189960000	178300000	185960000	137690000	140120000	139810000	154020000	179930000	173870000	153860000	146610000	156180000	179900000	151820000	128710000	139520000	128910000	136990000	169590000	159920000	152560000	156660000	142170000	120730000	135140000	137280000	120200000	152400000	168360000	131330000	153010000	146110000	124760000	152190000	20	20	1	0.87388	0.0998486	0.0912639	0.000172071	0.000553042
O75533	SF3B1	42974000	37727000	48087000	46845000	49935000	31780000	38680000	40279000	36980000	37434000	36163000	33022000	32304000	35131000	45173000	42682000	43971000	39349000	32174000	38630000	48248000	50747000	55212000	44195000	47933000	38686000	39597000	48411000	45643000	44238000	45110000	44634000	46787000	39760000	54416000	45307000	57440000	57455000	36874000	47501000	20	20	1	1.18861	0.138048	0.150194	0.000190683	0.000603318
P36543	ATP6V1E1;ATP6V1E2	821750000	604400000	592810000	540470000	708230000	695750000	572490000	633980000	547510000	695370000	737920000	702900000	824000000	599560000	589530000	711440000	605060000	655240000	771170000	623890000	585600000	532110000	591570000	543090000	617550000	654170000	684020000	547400000	656830000	522850000	569280000	555640000	562110000	500180000	525820000	465670000	571020000	636930000	594500000	545410000	20	20	1	0.866118	0.128156	0.0841919	0.000443428	0.000653595
P53680	AP2S1	103340000	90488000	110230000	78296000	91479000	90560000	113830000	72448000	79106000	99245000	93166000	106050000	96960000	96246000	101470000	100450000	96339000	101550000	102660000	106960000	79178000	68583000	75821000	82671000	101840000	86700000	102620000	76129000	97896000	64518000	81463000	105290000	72494000	83004000	74861000	84359000	66911000	88219000	85397000	82392000	20	20	1	0.859894	0.110644	0.121359	0.000490742	0.000703871
Q13509	TUBB3	2236000000	1639600000	1752300000	1976600000	2103400000	1863100000	2165300000	1643800000	2489400000	1978100000	2553700000	2155900000	1767500000	2056300000	1569500000	1856600000	2021800000	2031500000	2299400000	1831400000	1543800000	1412600000	815790000	1544100000	1932000000	2446600000	1691700000	2068300000	1460400000	1870800000	1751400000	1694300000	1345400000	1599800000	1670100000	1473200000	1849000000	1687900000	1551400000	1429700000	20	20	1	0.821138	0.135008	0.161748	0.000530677	0.000754148
F8WCF6	ARPC4-TTLL3;ARPC4	73551000	74290000	63969000	57645000	54846000	76794000	67043000	77241000	57782000	59826000	77704000	80058000	82187000	73805000	66136000	88354000	68716000	65834000	83449000	79339000	46574000	58954000	80872000	53471000	42336000	67443000	72700000	53984000	55743000	56615000	49815000	58530000	51652000	81733000	49877000	77579000	56452000	47357000	52201000	61193000	20	20	1	0.822558	0.133645	0.161141	0.000541273	0.000804424
O95352	ATG7	41642000	57530000	51972000	36093000	48426000	43131000	39474000	46067000	44438000	38399000	48826000	53064000	43923000	47469000	49822000	50708000	54871000	37891000	62087000	44399000	33317000	36088000	39069000	38100000	49497000	35169000	39920000	44680000	28775000	34943000	38370000	42137000	44266000	48841000	32950000	29318000	38755000	56835000	28801000	32342000	20	20	1	0.821258	0.145514	0.158066	0.000644942	0.000854701
P53004	BLVRA	81313000	81604000	66301000	60030000	40370000	66945000	64992000	57111000	54997000	58194000	53624000	73078000	66791000	72216000	60622000	76008000	64491000	57109000	81084000	59600000	56672000	47348000	60749000	55825000	69200000	48167000	59810000	37582000	65409000	51901000	51051000	53287000	41897000	65009000	52766000	64992000	49903000	36947000	44488000	51867000	20	20	1	0.821355	0.16323	0.141279	0.000691765	0.000904977
P05198	EIF2S1	64546000	88973000	84630000	61941000	74958000	68288000	65468000	64672000	71294000	55692000	71251000	48328000	70956000	48151000	56775000	76871000	77372000	85757000	76023000	64715000	56657000	56384000	44241000	52611000	67005000	65339000	64197000	73173000	65384000	63624000	54545000	54112000	53945000	58817000	57002000	31312000	57307000	51012000	52263000	59489000	20	20	1	0.826942	0.165401	0.130413	0.000769605	0.000955254
P61204	ARF3	112110000	134210000	108810000	85226000	71753000	128260000	107180000	75720000	96882000	90455000	121340000	138990000	94293000	99739000	98669000	137100000	73095000	105490000	174760000	157640000	104690000	54750000	72406000	82111000	66025000	124780000	114210000	61058000	102350000	106540000	85916000	83727000	65175000	96162000	67844000	75067000	44084000	88392000	74991000	67833000	20	20	1	0.74065	0.252054	0.1902	0.000786949	0.00100553
Q9C040	TRIM2	306990000	418460000	324220000	272090000	278940000	321800000	327360000	262170000	330050000	288220000	342150000	300210000	372600000	311940000	311850000	277750000	302970000	304600000	359140000	313420000	253810000	236920000	251530000	250830000	273340000	292210000	292780000	237630000	279310000	243980000	300240000	339830000	296850000	276260000	312260000	233280000	294620000	310580000	278150000	304520000	20	20	1	0.878614	0.116432	0.0940894	0.000873931	0.00105581
P06744	GPI	5091400000	8147900000	6964400000	5440500000	5303700000	6752800000	6258700000	5281500000	5552900000	5262300000	7766500000	5750300000	7300400000	5470000000	5597500000	6096600000	4768800000	5562700000	6712300000	5556800000	4547500000	4291300000	5601200000	5767600000	5803300000	5324700000	6032700000	4891800000	4897800000	5648500000	4884700000	5230900000	5239100000	5474300000	4636500000	4539700000	4761000000	5575400000	4222900000	5589400000	20	20	1	0.853465	0.155788	0.0892912	0.000981244	0.00110608
E7EVJ5	CYFIP2	212390000	197570000	235820000	175640000	205600000	194930000	193150000	220010000	186630000	176240000	162990000	286570000	220180000	166510000	190590000	198460000	212110000	196740000	245120000	222390000	174260000	151000000	181150000	175270000	198700000	198420000	184200000	184630000	206590000	169560000	184050000	178650000	175680000	180340000	177780000	181010000	143870000	170490000	158920000	194440000	20	20	1	0.870567	0.141416	0.0749559	0.00112474	0.00115636
F8VZI0	PFKM	976520000	954790000	982000000	825900000	897600000	1100400000	818750000	1018800000	773690000	753600000	985220000	731750000	960180000	788380000	759590000	1015200000	869110000	893140000	1122900000	964360000	763470000	742720000	832000000	697080000	953640000	880410000	903430000	677790000	964890000	885820000	752210000	777240000	600140000	722520000	743770000	687500000	811110000	813040000	708560000	873530000	20	20	1	0.868017	0.127853	0.107875	0.00113762	0.00120664
F8W809	TXNRD1	72655000	100660000	65878000	58697000	58435000	67393000	67802000	49714000	81424000	46673000	66557000	66949000	74436000	71149000	46973000	65863000	65633000	67553000	81356000	63057000	50582000	53890000	54285000	60967000	48146000	64253000	62049000	49055000	50591000	60539000	62417000	52124000	47410000	67310000	48426000	54335000	54011000	49438000	55567000	67744000	20	20	1	0.83141	0.185447	0.0985364	0.00120409	0.00125691
Q96I15	SCLY	15089000	23918000	12225000	12322000	10099000	18321000	19006000	17093000	22839000	13042000	14612000	14424000	15548000	13591000	13397000	18913000	13349000	18589000	18480000	12490000	11003000	12467000	10752000	17507000	8486300	10862000	13831000	13681000	16456000	11672000	12140000	13940000	11839000	16840000	9696500	10576000	13461000	10532000	13029000	8728000	20	20	1	0.7799	0.230787	0.158839	0.00128306	0.00130719
Q9NUP9	LIN7C	86476000	96881000	113250000	91869000	100590000	82169000	110200000	92655000	88506000	110450000	95945000	92869000	90962000	100940000	96025000	82835000	104570000	104900000	82493000	95857000	109260000	124220000	94417000	119500000	138220000	97316000	103200000	119280000	97199000	110780000	124130000	97044000	103100000	110570000	99707000	105550000	91234000	93081000	117790000	108630000	20	20	1	1.12694	0.0974687	0.130164	0.00131426	0.00135747
P54578	USP14	315430000	420360000	372570000	259800000	277630000	317940000	313590000	303080000	352150000	281370000	272950000	268810000	359870000	248860000	249300000	255200000	245380000	294360000	342220000	260090000	239080000	257730000	271100000	263110000	313330000	284990000	260750000	256880000	180610000	231600000	258630000	227270000	268030000	239400000	298170000	234990000	233110000	249960000	226370000	311110000	20	20	1	0.849485	0.161126	0.105039	0.00136837	0.00140774
Q92896	GLG1	29792000	13349000	19743000	16757000	26620000	22774000	17350000	22905000	18720000	19060000	20991000	28000000	21432000	25903000	24288000	15790000	22797000	18708000	15046000	26014000	24835000	28206000	36840000	27081000	26949000	22231000	21544000	25742000	31474000	25605000	25005000	33632000	26968000	23781000	18369000	23013000	32092000	33107000	22617000	20034000	20	20	1	1.24196	0.213907	0.229169	0.00138561	0.00145802
P41250	GARS	235590000	308160000	268900000	224810000	242230000	218790000	229510000	210410000	257090000	210930000	214200000	250970000	238220000	230910000	216100000	252940000	223010000	219170000	255370000	178390000	207830000	195010000	167280000	194660000	232040000	272170000	216590000	198240000	262430000	218180000	201610000	204900000	172410000	221030000	191090000	190130000	212080000	174550000	155140000	188300000	20	20	1	0.86981	0.115947	0.123824	0.00146345	0.0015083
E7ESP9	NEFM	6185600000	10463000000	9975900000	8761300000	8305500000	9343800000	11118000000	10230000000	9945500000	8245700000	8719500000	5869200000	10089000000	5881300000	7362600000	5865100000	5513600000	10133000000	10469000000	5152100000	5359700000	5759100000	4045800000	5468100000	8246500000	6430900000	5127900000	7032800000	9444400000	7317600000	6494800000	6438400000	6186100000	6504000000	7411100000	4782100000	9204400000	6028300000	5552800000	7296100000	20	20	1	0.776304	0.237339	0.165247	0.00148048	0.00155857
P62072	TIMM10	12607000	24186000	18179000	34302000	43122000	26707000	29633000	34786000	27521000	48674000	23731000	27817000	27783000	30385000	22306000	34909000	33701000	43796000	23468000	26921000	27113000	52028000	30075000	29250000	40687000	31958000	43087000	57234000	48037000	43607000	38997000	43321000	23278000	34481000	43442000	43887000	44659000	49772000	31410000	31272000	20	20	1	1.32473	0.293123	0.307022	0.00150701	0.00160885
P07196	NEFL	5973400000	5385400000	9090300000	6785100000	7851200000	7382500000	9508700000	8428800000	7154200000	6442800000	8056500000	4700200000	5770300000	5033600000	6432700000	5399100000	4454900000	8846100000	7531300000	4215000000	3895800000	4424500000	3908800000	4769700000	6906700000	5290400000	4151400000	6150900000	7174300000	5284100000	5297200000	5463900000	4836100000	4944400000	5811000000	4157800000	7059800000	4966200000	4814200000	5910100000	20	20	1	0.782622	0.238082	0.14803	0.00152909	0.00165913
P20700	LMNB1	23529000	25151000	22855000	21649000	21781000	29756000	23944000	21457000	25155000	23922000	24927000	35713000	25460000	24802000	23578000	27587000	25855000	20550000	22435000	22351000	27892000	28149000	29293000	30498000	30275000	26634000	36041000	29782000	35312000	30669000	28313000	26554000	25580000	28077000	25471000	28370000	19730000	29435000	25081000	26169000	20	20	1	1.15203	0.138471	0.143629	0.00156331	0.0017094
P30038	ALDH4A1	602240000	953120000	685970000	893480000	694210000	600200000	673540000	1067900000	1139000000	895030000	817690000	840300000	841400000	805180000	860510000	1123100000	1124400000	701780000	885360000	792630000	778820000	589790000	568840000	642050000	711750000	596960000	655440000	616820000	840310000	721740000	657210000	633100000	628670000	1098900000	766140000	786550000	546540000	633320000	598530000	723830000	20	20	1	0.81163	0.19678	0.147335	0.00156963	0.00175968
Q9H993	ARMT1	29042000	42067000	32206000	27759000	33794000	32766000	33319000	30455000	33843000	41296000	29673000	26001000	34720000	21115000	24721000	25785000	24863000	30285000	30741000	23193000	23472000	19301000	31856000	28141000	28823000	20811000	23574000	27631000	28360000	29854000	22272000	24189000	19153000	23231000	26279000	18097000	28650000	27801000	22149000	30105000	20	20	1	0.82902	0.179555	0.134444	0.00164942	0.00180995
Q9BTE1	DCTN5	16743000	19594000	18962000	13768000	13678000	20946000	18115000	12998000	18091000	15248000	14045000	14090000	14321000	15139000	16723000	11237000	15189000	15919000	22045000	18778000	14209000	12516000	11457000	12920000	16990000	15123000	13951000	13425000	11052000	14284000	10214000	12821000	17762000	12126000	14709000	12474000	13813000	13042000	11306000	17663000	20	20	1	0.834867	0.174337	0.128925	0.0016708	0.00186023
Q12906	ILF3	162230000	153440000	202200000	151100000	163270000	145860000	201080000	150590000	162780000	188610000	180680000	159690000	165660000	206800000	211900000	194790000	147550000	151170000	133870000	161760000	174510000	198710000	236540000	166380000	165430000	174240000	205490000	163700000	177970000	217220000	176580000	229140000	201230000	206720000	179290000	191000000	178940000	229770000	195150000	245130000	20	20	1	1.15261	0.137107	0.148492	0.00171105	0.00191051
Q5M775	SPECC1	26970000	28284000	28605000	31339000	38651000	22781000	26036000	28681000	23841000	31649000	28491000	29141000	25427000	30543000	30151000	25165000	32434000	27003000	25359000	26327000	36613000	25017000	29240000	30752000	33372000	31831000	32882000	30345000	37357000	37107000	33446000	33952000	40675000	28622000	37145000	28609000	37636000	39522000	25569000	26416000	20	20	1	1.15741	0.126336	0.165457	0.00176589	0.00196078
H3BT71	RBMX;RBMXL2	40639000	64358000	72327000	50344000	51805000	46446000	69412000	71856000	61964000	68392000	44876000	51447000	54082000	73823000	67013000	60265000	50071000	43656000	33547000	48148000	80959000	62949000	68540000	82232000	78850000	41428000	71459000	71805000	71010000	72549000	56956000	64555000	85190000	58153000	60352000	84024000	63512000	71316000	49179000	83372000	20	20	1	1.22581	0.211682	0.21291	0.00176732	0.00201106
P51148	RAB5C	72032000	52103000	46680000	49237000	44219000	47745000	53566000	36614000	48239000	52240000	62377000	65404000	59272000	60130000	56962000	50393000	57884000	61163000	61288000	49191000	51036000	43388000	37803000	47309000	47399000	50121000	58349000	50759000	46562000	58325000	49527000	45167000	43260000	40111000	41669000	49879000	40448000	40961000	44353000	48413000	20	20	1	0.860224	0.152599	0.102577	0.00176864	0.00206134
P51149	RAB7A	289400000	337000000	250420000	209600000	242780000	241600000	256050000	237620000	259700000	249560000	257550000	267400000	333130000	269560000	219520000	291360000	238530000	258250000	309430000	222650000	221820000	184940000	214650000	233580000	239720000	254020000	308060000	212810000	247330000	237850000	244240000	209570000	200800000	216340000	212270000	252720000	172690000	250260000	231580000	214560000	20	20	1	0.870008	0.132843	0.111127	0.00184169	0.00211161
O43390	HNRNPR	146120000	114040000	199490000	153190000	156190000	145300000	191130000	145220000	145090000	176470000	162450000	136510000	158170000	176710000	181760000	167180000	146870000	131040000	111570000	161980000	201920000	183920000	192740000	180670000	152700000	139920000	176220000	153490000	147940000	157540000	179570000	202180000	185630000	197660000	177670000	187300000	177270000	190820000	163330000	228420000	20	20	1	1.15144	0.148519	0.13914	0.00195808	0.00216189
A0A2R8Y5A0	CSNK2A1;CSNK2A3	44887000	39117000	41495000	51790000	36176000	55120000	50739000	32695000	63307000	41059000	46103000	47507000	48282000	55048000	56698000	47424000	44248000	48446000	45941000	52194000	46841000	41871000	37629000	43062000	30851000	46957000	47770000	48282000	29314000	30217000	49654000	43937000	32448000	44030000	35744000	41832000	31110000	39542000	40032000	42648000	20	20	1	0.847613	0.154443	0.138999	0.00224446	0.00221217
Q71U36	TUBA1A	922050000	621200000	1135700000	764130000	660280000	874410000	683280000	439960000	1083500000	667360000	685280000	503230000	404780000	990680000	604850000	389320000	886790000	839470000	864040000	479510000	664750000	568600000	355050000	631110000	458280000	780320000	504220000	560270000	399090000	512490000	570910000	676690000	655210000	421960000	742050000	489870000	395640000	481180000	502170000	324200000	20	20	1	0.737531	0.305333	0.175487	0.00227361	0.00226244
Q99447	PCYT2	69257000	114490000	78977000	67872000	61286000	69016000	100300000	58221000	83814000	58243000	66704000	74188000	81734000	69131000	63120000	54826000	68948000	71737000	93697000	68132000	66794000	43846000	61878000	66229000	63901000	62568000	72397000	55760000	39823000	43975000	53867000	65454000	59522000	67353000	62639000	69864000	55797000	50230000	59903000	83595000	20	20	1	0.817942	0.203448	0.142716	0.00242349	0.00231272
Q07954	LRP1	103150000	49352000	100200000	112140000	111430000	88233000	87920000	111580000	103110000	95669000	96502000	109250000	82315000	94638000	91138000	81379000	98087000	90067000	73589000	107470000	105950000	100650000	113660000	111220000	111020000	108060000	101780000	98454000	117200000	118460000	122500000	113920000	109940000	105990000	96771000	116200000	109990000	111910000	91840000	84810000	20	20	1	1.13941	0.160985	0.100053	0.00246011	0.002363
P54136	RARS	68953000	57125000	66639000	64360000	57576000	60228000	69129000	67357000	53278000	79388000	61820000	64326000	55019000	63559000	81689000	66261000	75823000	68162000	65354000	79203000	56352000	60420000	62898000	69256000	57625000	65180000	54292000	64583000	38954000	46163000	61521000	61649000	65240000	61077000	51339000	60384000	55190000	64928000	56543000	56588000	20	20	1	0.88299	0.120689	0.107462	0.00251973	0.00241327
P62140	PPP1CB	127500000	137390000	111950000	104790000	95467000	131690000	116010000	81520000	120460000	107030000	111130000	122720000	111100000	105930000	121270000	121500000	109050000	125850000	127240000	123640000	104390000	87802000	103050000	93632000	93632000	132560000	110290000	92573000	80065000	97746000	89726000	121930000	89065000	115070000	100280000	116340000	84266000	112850000	96369000	115330000	20	20	1	0.88057	0.113406	0.120242	0.0025507	0.00246355
H0Y4B0	ERI3	39401000	55828000	51098000	35676000	38893000	52351000	53789000	51177000	37294000	35012000	57452000	47708000	50350000	39233000	45940000	59133000	44578000	42320000	70837000	45255000	41315000	29484000	31291000	38589000	40698000	55538000	41798000	37092000	42737000	39687000	31032000	40003000	34256000	57210000	44088000	31783000	36875000	34952000	32788000	42998000	20	20	1	0.822609	0.192295	0.154388	0.00272437	0.00251383
P14550	AKR1A1	242470000	390730000	283340000	241010000	143790000	253480000	222680000	193270000	273760000	206750000	240640000	207240000	291390000	231680000	183120000	234160000	220510000	191990000	283680000	228700000	144170000	180410000	223700000	199230000	236020000	198080000	265870000	197520000	103490000	160640000	161920000	216740000	194070000	211880000	204360000	167330000	190340000	208090000	117050000	242460000	20	20	1	0.802489	0.216379	0.169145	0.00274971	0.0025641
Q96HN2	AHCYL2	119740000	124840000	65777000	125370000	110240000	93097000	101360000	138010000	118490000	102350000	115500000	112540000	116030000	97456000	83451000	105780000	114700000	101890000	122060000	129570000	122410000	113800000	170480000	128360000	112470000	128830000	109440000	116690000	153690000	131640000	112140000	112360000	110510000	123440000	138040000	145110000	116710000	123850000	121810000	139190000	20	20	1	1.15136	0.152695	0.14622	0.00276389	0.00261438
A0A0A0MRE5	ASAP1	43717000	15634000	38131000	33362000	48953000	23391000	34281000	32242000	31634000	36241000	39364000	34622000	29330000	41132000	37216000	39684000	38057000	33307000	24408000	41057000	42038000	40676000	46516000	44480000	42521000	44261000	48254000	54212000	38101000	22819000	37295000	44022000	47999000	36366000	38942000	37505000	47031000	40669000	42671000	40572000	20	20	1	1.20292	0.217718	0.181522	0.00281651	0.00266466
Q86VP6	CAND1	785920000	693410000	778360000	588670000	813650000	766410000	815330000	818160000	767250000	686920000	900500000	827310000	871160000	758500000	724810000	942490000	802130000	845390000	825270000	738100000	689880000	698070000	614210000	653050000	747290000	791170000	744950000	749210000	869700000	717100000	699290000	673900000	659030000	720020000	685740000	667660000	759310000	731130000	697680000	776300000	20	20	1	0.910789	0.100674	0.0726185	0.00283446	0.00271493
Q9C0C9	UBE2O	149800000	164550000	153330000	116710000	147590000	172870000	169410000	145260000	166640000	129320000	136030000	143380000	166020000	119130000	137770000	150610000	136430000	149050000	201320000	121530000	134520000	116170000	116840000	129740000	132800000	153440000	118100000	140890000	162930000	128620000	136740000	120720000	133620000	133640000	134330000	102410000	131290000	113020000	107800000	156490000	20	20	1	0.874816	0.139276	0.105787	0.00288776	0.00276521
P68371	TUBB4B	14900000000	8640700000	14288000000	12837000000	14933000000	12413000000	12752000000	9348700000	12884000000	12050000000	16173000000	11965000000	8949100000	14558000000	14589000000	11084000000	12278000000	13694000000	14609000000	11019000000	10342000000	11183000000	5981600000	12269000000	10468000000	15658000000	11507000000	10316000000	6959400000	10050000000	10762000000	10590000000	10824000000	7777700000	12631000000	12053000000	10970000000	10574000000	12263000000	7820400000	20	20	1	0.830821	0.166132	0.170862	0.00297205	0.00281549
A0A087X2D0	SRSF3	40505000	25674000	53671000	61743000	74192000	42365000	46088000	87804000	58081000	58517000	52461000	37248000	52570000	48797000	48606000	51971000	44284000	43867000	47161000	67603000	58021000	70622000	82096000	52586000	73824000	85069000	36712000	75978000	74950000	50211000	78280000	66201000	55264000	55295000	68625000	58392000	138230000	94860000	46797000	97572000	20	20	1	1.36079	0.26156	0.43096	0.00313722	0.00286576
H0YCK3	ADAR	37305000	19152000	47943000	33441000	31485000	23414000	36984000	21996000	32031000	41066000	26313000	20847000	25795000	46062000	50883000	27750000	37038000	26778000	15569000	26008000	42604000	44714000	46379000	35580000	38749000	27740000	26794000	62191000	23514000	35077000	40108000	53960000	42672000	32719000	51613000	35052000	63818000	49879000	38869000	42380000	20	20	1	1.32898	0.314267	0.345174	0.00317829	0.00291604
E9PLD2	MTFR1L	6113600	2182500	3381600	5287000	6477900	2700400	3362900	4912600	2432500	4113400	4505100	3524000	2903100	3855900	4561900	3460200	4919500	4278300	4119700	4558900	5457900	5720800	4021400	4749600	5534000	4848100	5485300	4626800	5133800	3732500	6796400	4133200	3908200	5678200	4607600	6352500	6472100	5416300	7038500	3486800	20	20	1	1.26392	0.279693	0.250958	0.00327792	0.00296631
H7BY36	EWSR1	40177000	44361000	40775000	31497000	40121000	29975000	42313000	38882000	37323000	35513000	42360000	22311000	44032000	24562000	33419000	34279000	26357000	22236000	33626000	28642000	28352000	47180000	43715000	38062000	39535000	50278000	42170000	33030000	55836000	53370000	53519000	36196000	41639000	51617000	45096000	33070000	38316000	47288000	24314000	49203000	20	20	1	1.22955	0.206468	0.252634	0.00328092	0.00301659
Q9NZL9	MAT2B	31918000	65872000	46938000	36811000	36818000	52929000	50466000	46232000	46016000	36881000	47023000	34402000	53202000	43451000	44284000	49715000	43996000	47047000	51289000	50340000	40828000	43435000	40505000	29138000	44442000	36237000	31850000	26598000	41736000	35450000	42233000	38777000	39816000	36082000	40810000	39914000	35502000	39299000	35018000	56761000	20	20	1	0.84579	0.171818	0.137297	0.003394	0.00306687
P20336	RAB3A	1309000000	1077600000	913140000	1086300000	936460000	1060400000	903050000	999230000	928730000	1035200000	1293900000	1354700000	1082100000	1337300000	1199800000	1259900000	1456800000	1048200000	1143800000	1046800000	1073500000	824270000	1029600000	993270000	908410000	1135800000	1149100000	1177100000	1006400000	1035300000	873320000	935900000	963820000	896450000	978060000	1156400000	831810000	1023500000	895190000	616320000	20	20	1	0.867887	0.145565	0.120923	0.00349005	0.00311714
P49802	RGS7	72499000	36962000	44851000	61566000	57729000	50995000	61633000	49542000	43360000	76693000	67157000	51263000	40953000	64578000	76911000	76934000	74174000	86992000	54090000	76102000	92057000	66782000	63964000	68813000	69332000	80290000	90737000	80636000	83589000	46461000	83916000	81853000	69803000	64945000	71483000	84272000	67534000	74547000	71553000	65066000	20	20	1	1.20625	0.235386	0.177304	0.00349932	0.00316742
H3BTN5	PKM	210250000	240570000	210500000	200560000	109260000	311280000	184780000	199740000	135020000	152800000	226440000	318020000	377620000	318090000	156300000	199700000	175350000	108640000	331230000	212470000	177400000	115460000	96040000	201920000	116930000	232030000	233760000	105340000	172400000	160180000	136310000	174140000	141110000	136740000	114540000	161160000	188640000	124720000	151420000	219860000	20	20	1	0.721711	0.348107	0.190731	0.00386959	0.0032177
A0A087WVQ6	CLTC	5384300000	3793500000	4441600000	3945300000	4428100000	4996000000	5534300000	4005100000	4544900000	4731900000	5854000000	6173200000	5457500000	5062400000	4953700000	5931700000	5091000000	5041700000	4884400000	4770600000	5033000000	3509700000	3860300000	4355400000	4522800000	5388500000	5243300000	5021700000	4316600000	4560100000	4179600000	4298200000	3891500000	4142700000	3856800000	5090600000	4016800000	4452100000	3990800000	3537000000	20	20	1	0.881266	0.132087	0.111586	0.00398864	0.00326797
P48444	ARCN1	40867000	17017000	29576000	36690000	35293000	21865000	31223000	22530000	33383000	37544000	23178000	22292000	19157000	32087000	45136000	22510000	23426000	27733000	14818000	25313000	47119000	43792000	40903000	55781000	28507000	28219000	38722000	28871000	16799000	31491000	27730000	40541000	42905000	19793000	58888000	41187000	39021000	41731000	44827000	31064000	20	20	1	1.33162	0.29362	0.384843	0.00415416	0.00331825
I3L0A0	TMEM189-UBE2V1;UBE2V1	68928000	98413000	91782000	60169000	64257000	83900000	77533000	73890000	70981000	69793000	77315000	78110000	87977000	60429000	60052000	95187000	83022000	70343000	94874000	52550000	60949000	62376000	83652000	63965000	69612000	69422000	61251000	60542000	95843000	64349000	56089000	57112000	55943000	76999000	58356000	60358000	57568000	59587000	51943000	63363000	20	20	1	0.848486	0.174116	0.137848	0.00425741	0.00336853
P68363	TUBA1B	15338000000	10112000000	14668000000	10020000000	12956000000	12049000000	11566000000	8066400000	13827000000	11534000000	12038000000	11806000000	7609900000	16260000000	12910000000	10627000000	13931000000	12163000000	14282000000	11103000000	11854000000	11187000000	6903500000	9771600000	9656600000	15914000000	10995000000	10820000000	6448600000	8098600000	9386600000	9707800000	8777000000	8199700000	12343000000	11843000000	9970800000	11111000000	10442000000	5934000000	20	20	1	0.820879	0.184535	0.188448	0.0043019	0.0034188
A0A087WZN1	IDH3B	164930000	150510000	172760000	200670000	273230000	226890000	187630000	282440000	204430000	208750000	242730000	216070000	205140000	247610000	228110000	245010000	197030000	205750000	269560000	260480000	174890000	164320000	233760000	205420000	214920000	185050000	172360000	206870000	254180000	188700000	160990000	195180000	178160000	220890000	180410000	159980000	149490000	165150000	188820000	166490000	20	20	1	0.857918	0.167532	0.124175	0.00437434	0.00346908
Q9NQ66	PLCB1	1009800000	789030000	827470000	767120000	1021000000	1070000000	991510000	875690000	749400000	824680000	917950000	1034600000	958030000	709370000	950490000	1164400000	784150000	1054200000	1014300000	980540000	730950000	368020000	765340000	807330000	781600000	950870000	908550000	879200000	1319100000	754050000	737800000	785250000	773820000	619930000	809710000	357210000	783170000	764240000	787300000	558200000	20	20	1	0.824152	0.136639	0.217729	0.00446513	0.00351936
Q5TFE4	NT5DC1	15665000	31205000	18343000	14955000	14930000	19897000	19881000	19836000	17030000	18319000	16887000	19429000	21797000	12204000	14110000	17457000	14489000	18096000	20019000	19215000	13737000	14359000	15581000	12471000	14858000	16371000	11508000	11817000	18893000	12810000	11758000	19018000	10568000	18153000	15855000	10278000	15502000	14864000	13511000	23076000	20	20	1	0.810932	0.216308	0.177772	0.00458757	0.00356963
Q00839	HNRNPU	244880000	75084000	213140000	206250000	179700000	140300000	215140000	117700000	139150000	281460000	164070000	163510000	110590000	260170000	353440000	134010000	163330000	157610000	82560000	210170000	272500000	243820000	284630000	249100000	175540000	151700000	205540000	243970000	133790000	213380000	196580000	306200000	245910000	211230000	273850000	256390000	324700000	305370000	221870000	256440000	20	20	1	1.3212	0.382757	0.280722	0.0046325	0.00361991
P35080	PFN2	693170000	894730000	619420000	485900000	509140000	711940000	683210000	606430000	575480000	649240000	643750000	720200000	704060000	612210000	592640000	730250000	616050000	555300000	784730000	658910000	525020000	504900000	510300000	444370000	536750000	628650000	681880000	622680000	769790000	584400000	583250000	627030000	625070000	607790000	482380000	449280000	524850000	554430000	520250000	604250000	20	20	1	0.872808	0.144637	0.122651	0.00481559	0.00367019
P30520	ADSS	60259000	99833000	81477000	42852000	39015000	67542000	80127000	69609000	108340000	70206000	53928000	59694000	182260000	62758000	57968000	62034000	52156000	61574000	96235000	66001000	59153000	50421000	30137000	49797000	64673000	69034000	51403000	32784000	43771000	49884000	43183000	46123000	45021000	50797000	68463000	39964000	37994000	49932000	65899000	64313000	20	20	1	0.687135	0.422751	0.156137	0.00481927	0.00372046
P30419	NMT1	84677000	102360000	101450000	71949000	95108000	79095000	96893000	95576000	97499000	70505000	77160000	93654000	89879000	87556000	84827000	105420000	79541000	69751000	124010000	64857000	77993000	67567000	72622000	76892000	75375000	98932000	66567000	70087000	92608000	86186000	92722000	70558000	74969000	80981000	73364000	62149000	61756000	72746000	72257000	86241000	20	20	1	0.864996	0.164095	0.115102	0.00486535	0.00377074
O95881	TXNDC12	18380000	24064000	36824000	27705000	20289000	24807000	21318000	37603000	31212000	26609000	27920000	25547000	34475000	21695000	19461000	30283000	23163000	21229000	26921000	24359000	31671000	29314000	26412000	34021000	34725000	24846000	31652000	46754000	30647000	31214000	27686000	22271000	26297000	30239000	42573000	29791000	34488000	32687000	26215000	37761000	20	20	1	1.20502	0.212558	0.224423	0.00519716	0.00382102
O15083	ERC2	48437000	32024000	47009000	54718000	57349000	37658000	41270000	50179000	40965000	46708000	46035000	60978000	41112000	48832000	42653000	38739000	51023000	47626000	45493000	44844000	53783000	56201000	41960000	50883000	54824000	58480000	71990000	59391000	69271000	63578000	60204000	50185000	52099000	50818000	53930000	45894000	57121000	39216000	53523000	33601000	20	20	1	1.16597	0.148309	0.200843	0.0053112	0.00387129
P52565	ARHGDIA	1309400000	2003500000	1400200000	1003700000	1172100000	1416800000	1221800000	1368900000	1388100000	1026800000	1551200000	1296900000	1816900000	976840000	1194600000	1439200000	944760000	1242500000	1766000000	1176600000	1144300000	1144600000	1284000000	1017800000	1319400000	1052600000	1224900000	978040000	1287200000	1056500000	1054100000	1044400000	1045200000	1229700000	1197600000	875620000	1028800000	1063400000	1101600000	1362600000	20	20	1	0.842629	0.21156	0.0955427	0.00538725	0.00392157
P35579	MYH9	933720000	800720000	1116600000	1723600000	1078300000	1080800000	1190500000	1354500000	1239900000	1071100000	987760000	1122100000	829790000	1256800000	978310000	1075300000	1197300000	1148600000	953760000	1106200000	1225500000	1470900000	1591000000	1488800000	1320800000	1153400000	1305300000	1290300000	1201200000	1500800000	1177100000	1107700000	1113600000	1130800000	1099500000	1751800000	1254700000	1126600000	1332400000	1176100000	20	20	1	1.1606	0.179445	0.164212	0.00539615	0.00397185
O75367	H2AFY	72103000	28249000	67055000	69087000	107030000	75503000	75034000	72167000	85903000	109560000	97600000	107510000	62244000	107430000	89676000	114270000	84082000	84478000	77090000	76917000	114600000	94160000	97629000	108610000	86942000	89245000	97871000	104280000	137760000	151580000	130340000	93936000	109310000	107330000	84056000	107710000	77357000	96308000	77060000	74376000	20	20	1	1.22698	0.247262	0.243066	0.00574182	0.00402212
Q14677	CLINT1	22791000	20088000	28093000	26173000	36679000	22949000	23377000	28443000	26188000	27192000	21807000	23714000	28410000	20624000	25948000	23377000	25165000	29643000	22629000	26826000	26891000	27863000	35403000	24055000	29313000	29794000	20393000	31554000	32237000	34824000	33305000	28059000	32731000	26900000	29494000	25300000	28581000	35315000	28999000	22724000	20	20	1	1.14432	0.148573	0.162738	0.00574414	0.0040724
F8WD59	RPSA	23543000	21033000	21764000	19850000	17182000	21464000	20019000	18974000	23505000	17314000	18980000	26633000	18344000	17530000	25079000	25630000	22250000	18262000	24851000	20198000	18689000	15771000	16872000	20933000	13359000	19586000	18009000	15806000	18764000	18306000	16394000	17668000	17193000	24181000	18305000	25554000	11443000	20440000	15131000	21558000	20	20	1	0.861642	0.139665	0.158389	0.0057456	0.00412267
A0A1W2PQS6	RPS10;RPS10-NUDT3	39486000	52816000	32410000	28600000	34569000	29161000	41058000	37793000	31850000	25407000	38712000	41010000	40074000	38445000	41563000	33064000	35801000	34321000	39219000	44864000	29052000	29058000	23875000	30263000	29500000	34458000	30244000	39533000	24189000	25920000	33764000	28798000	25964000	33578000	29638000	41484000	45502000	29503000	33768000	32997000	20	20	1	0.852565	0.168114	0.150942	0.00591343	0.00417295
Q06323	PSME1	46076000	72090000	65498000	62491000	54341000	70678000	76625000	89543000	84965000	58846000	78064000	68429000	69128000	55784000	49919000	65991000	80993000	57410000	88604000	69758000	56937000	76609000	113530000	82250000	76490000	73863000	84672000	70120000	84746000	86908000	90378000	63004000	79776000	96842000	65886000	80197000	68843000	79698000	89334000	75398000	20	20	1	1.16865	0.181857	0.184808	0.00602957	0.00422323
P13489	RNH1	136960000	205610000	142330000	98587000	122550000	164530000	156890000	116540000	142760000	143520000	129720000	145750000	109500000	79896000	85380000	130490000	118100000	101080000	141420000	159240000	93719000	82910000	69117000	112720000	77445000	144910000	125870000	103020000	69238000	123580000	104490000	106910000	126990000	164160000	155150000	85452000	119630000	84129000	70691000	72495000	20	20	1	0.795417	0.223942	0.221591	0.00610562	0.0042735
P31040	SDHA	154060000	91079000	146260000	203040000	221250000	177230000	146510000	205080000	154390000	188220000	153660000	228550000	119010000	207800000	211660000	197210000	166350000	187110000	133330000	229520000	219870000	224290000	206760000	188240000	229010000	204760000	192850000	246590000	226860000	247640000	196500000	238170000	194120000	176710000	160960000	244820000	204210000	219940000	177810000	145200000	20	20	1	1.1772	0.21738	0.163163	0.00613422	0.00432378
A0A087X2D8	SPAG9	51058000	56500000	56374000	52803000	67441000	58477000	50712000	67136000	49623000	53721000	49257000	48462000	53484000	45306000	53354000	47917000	49500000	55872000	47604000	60144000	58575000	64330000	70264000	57675000	68672000	60560000	60553000	60974000	49485000	48810000	72208000	56229000	56115000	53633000	53007000	58692000	60980000	57392000	58413000	59442000	20	20	1	1.10353	0.112366	0.114108	0.00631797	0.00437406
Q92783	STAM	116590000	173700000	127130000	114720000	151120000	137190000	141970000	114140000	150140000	141060000	130460000	131760000	184350000	108270000	123950000	122220000	141120000	119550000	157640000	128370000	116990000	101850000	118520000	115170000	106640000	132260000	126390000	103230000	135590000	120460000	138210000	114510000	140630000	113470000	124820000	91032000	100450000	117580000	129820000	146250000	20	20	1	0.881575	0.147415	0.108486	0.00652143	0.00442433
P51553	IDH3G	100130000	85336000	78318000	93529000	121080000	137130000	85962000	109870000	108030000	100940000	115850000	119130000	99513000	138590000	135780000	107920000	112690000	107410000	141500000	115800000	93551000	73361000	80256000	83705000	99094000	97707000	118960000	126400000	98148000	99853000	77630000	117040000	88444000	113350000	81963000	87332000	103860000	101980000	89545000	80184000	20	20	1	0.863561	0.163756	0.13424	0.00658147	0.00447461
Q9Y376	CAB39	108080000	138500000	131540000	74756000	101920000	87248000	117180000	105270000	104720000	79675000	104420000	91586000	122060000	93466000	83200000	99622000	82031000	101830000	126550000	76337000	81286000	75885000	95802000	77025000	101110000	80447000	83052000	88313000	121270000	84748000	83668000	81353000	87460000	86936000	100340000	67906000	82192000	91985000	81215000	94517000	20	20	1	0.860354	0.18296	0.112868	0.00664719	0.00452489
P07954	FH	633870000	883190000	881200000	770000000	809290000	1006400000	870910000	1004800000	862490000	712660000	859090000	960170000	810950000	1047200000	866430000	996650000	905610000	851930000	899640000	990560000	757290000	666780000	904630000	648280000	810790000	806800000	660900000	848350000	1082900000	950800000	744100000	780110000	650660000	798670000	712000000	685440000	717320000	881880000	758820000	819800000	20	20	1	0.890103	0.117894	0.126364	0.00715206	0.00457516
G8JLD5	DNM1L	48550000	20421000	50115000	56250000	88666000	53220000	50471000	62559000	44104000	52988000	79013000	42306000	40434000	50949000	58914000	57465000	68507000	73207000	37016000	56584000	60238000	59821000	91286000	60652000	78814000	58909000	65045000	55589000	62099000	58740000	71711000	79516000	60131000	45525000	70405000	73009000	84489000	69458000	62648000	62741000	20	20	1	1.219	0.279536	0.198838	0.00725298	0.00462544
P34932	HSPA4	1179600000	1668300000	1340800000	1143000000	1353100000	1460400000	1287000000	1396000000	1382900000	1159500000	1258600000	1253300000	1526800000	869500000	1063600000	1493600000	1167700000	1171500000	1533200000	1160000000	990700000	996860000	1153500000	1143500000	1230800000	1114000000	1151600000	1017500000	1537700000	1232500000	1153800000	1050500000	1176000000	1252200000	1092200000	961070000	1108600000	1082000000	852760000	1444000000	20	20	1	0.879134	0.146496	0.121502	0.00731102	0.00467572
Q93034	CUL5	99565000	163390000	124920000	70666000	108000000	117170000	121950000	120520000	108550000	83565000	120640000	123520000	178230000	83474000	89999000	111210000	101390000	99139000	133420000	82504000	96435000	76658000	99162000	90876000	96656000	123850000	93153000	90945000	110890000	80755000	94219000	84821000	94420000	97544000	99130000	64684000	87178000	82532000	81001000	114680000	20	20	1	0.829499	0.235188	0.120191	0.00737352	0.00472599
O43809	NUDT21	6842800	12238000	12111000	7369800	8649200	6269000	10269000	5932200	9260400	9710200	8322400	9206100	9274900	9109000	9178800	8639700	7843100	6070700	10978000	7356500	6446000	5686700	8359500	6530800	7078700	6361100	7983900	5639000	6400200	6841700	7501100	7015700	6461100	9563500	7287700	7101500	6616100	10086000	8267200	9415000	20	20	1	0.839729	0.207703	0.143499	0.00760347	0.00477627
O60256	PRPSAP2	32738000	54831000	31213000	24955000	22762000	31148000	35579000	24804000	36721000	22577000	34938000	34044000	43045000	25903000	29403000	29721000	29090000	32586000	47483000	29066000	24309000	27261000	28576000	22098000	23888000	28058000	28773000	24014000	31288000	24330000	32669000	28290000	22377000	33258000	24570000	25875000	22266000	19779000	26208000	36501000	20	20	1	0.818851	0.250249	0.131079	0.00767085	0.00482655
P20340	RAB6A	48811000	86657000	53466000	36031000	43336000	43322000	35384000	41558000	36031000	40453000	40147000	40104000	53505000	42208000	42350000	37113000	35572000	34293000	61939000	40559000	33159000	32858000	40980000	33057000	39308000	41759000	37784000	28709000	38684000	31521000	33351000	32989000	36284000	37618000	44324000	35243000	29943000	35301000	45344000	36051000	20	20	1	0.811196	0.272778	0.101662	0.00781498	0.00487682
P23471	PTPRZ1	923540000	1295100000	942240000	676020000	729890000	981740000	763180000	869590000	770820000	811220000	959710000	950590000	975890000	703470000	814070000	1092200000	702550000	823550000	1061900000	793770000	681860000	696900000	788180000	731690000	692080000	760490000	775160000	642230000	1080700000	878420000	795970000	833580000	756240000	758250000	735870000	663990000	681810000	862420000	672110000	811560000	20	20	1	0.867268	0.176243	0.113457	0.00788582	0.0049271
P41091	EIF2S3;EIF2S3L	47869000	71466000	57213000	51412000	50145000	50706000	51591000	45588000	50543000	41237000	56623000	53082000	55229000	42909000	47602000	67545000	56558000	43420000	83777000	52090000	46912000	30522000	55214000	42659000	43714000	52951000	37816000	42334000	69840000	39893000	49328000	54138000	48102000	48638000	46470000	29239000	44633000	41181000	38485000	44322000	20	20	1	0.841897	0.190674	0.166212	0.00814585	0.00497738
Q9BYT8	NLN	25546000	31887000	26529000	21582000	18130000	27371000	22828000	27315000	22299000	23379000	24078000	31678000	27685000	26205000	26949000	37939000	23011000	19490000	31288000	28977000	20208000	16040000	19008000	15290000	19670000	28258000	29420000	20587000	30126000	23510000	24974000	27987000	24775000	20881000	22835000	20829000	18615000	20715000	18766000	22747000	20	20	1	0.849427	0.179472	0.161675	0.00827916	0.00502765
P12036	NEFH	458040000	662810000	780330000	738440000	757530000	827920000	845710000	1030700000	658520000	486810000	505430000	379410000	474080000	401280000	599870000	431900000	355190000	1057400000	527620000	333680000	331590000	339530000	257090000	383250000	468270000	451130000	354540000	484430000	869820000	585890000	449160000	473840000	405480000	383610000	619090000	253630000	544300000	486490000	368810000	554790000	20	20	1	0.736212	0.352797	0.228183	0.00836676	0.00507793
P19623	SRM	27580000	55289000	50827000	28699000	28664000	37027000	31806000	30198000	45124000	28989000	45580000	37790000	46697000	26786000	32688000	52231000	36860000	37251000	52274000	30834000	27746000	28556000	29464000	29320000	25861000	36345000	27745000	25201000	31908000	31347000	31599000	39427000	27443000	45305000	24581000	30629000	26165000	28407000	31572000	43963000	20	20	1	0.815761	0.249617	0.153279	0.00837825	0.00512821
O95747	OXSR1	18183000	6221600	9829900	11565000	15473000	6653500	12559000	12550000	10157000	14217000	13474000	8051600	7062400	18771000	11577000	9236700	14249000	16635000	12645000	14050000	18227000	16729000	17580000	12966000	18015000	9671800	16607000	17232000	8640200	9895000	10873000	13304000	10455000	14503000	21522000	14376000	20677000	18769000	22584000	19927000	20	20	1	1.28538	0.299874	0.347851	0.00850263	0.00517848
Q9Y4L1	HYOU1	191230000	106600000	183010000	196250000	197720000	141730000	164240000	193600000	152970000	179480000	161250000	159480000	130740000	205850000	241670000	134850000	160520000	181360000	141000000	196700000	205860000	212630000	201290000	212980000	160200000	163800000	176230000	216910000	156840000	165690000	214690000	228890000	224390000	185680000	202190000	207640000	221030000	185080000	172900000	192740000	20	20	1	1.14251	0.184937	0.134744	0.00860228	0.00522876
P34949	MPI	260800000	408020000	218630000	224620000	182940000	294140000	277090000	246060000	325740000	200590000	278880000	259430000	384090000	239670000	240650000	321180000	203540000	250270000	349660000	231250000	203850000	168210000	206560000	237170000	222570000	267230000	233660000	206840000	271830000	269790000	260570000	200960000	234510000	238790000	201260000	235810000	184070000	219870000	241390000	241240000	20	20	1	0.842314	0.226208	0.105789	0.00881814	0.00527903
O14594	NCAN	158340000	162170000	277610000	182080000	250500000	202700000	172740000	235050000	164790000	162080000	217400000	207070000	252060000	166300000	206790000	281730000	112340000	186300000	146680000	175240000	121030000	175130000	176800000	134300000	236390000	189470000	152120000	151990000	220860000	153610000	164810000	168600000	148770000	145660000	171010000	137470000	124120000	166810000	139780000	172390000	20	20	1	0.829374	0.230116	0.148466	0.00882804	0.00532931
P21283	ATP6V1C1	510940000	599700000	493740000	417200000	593030000	587940000	492270000	518620000	524800000	507900000	520600000	582510000	651340000	483650000	493470000	554580000	501130000	528710000	649000000	534310000	441730000	405020000	467870000	431920000	547290000	573850000	533610000	564890000	577130000	514590000	453350000	498530000	497560000	439020000	487770000	449880000	477420000	548980000	432450000	418260000	20	20	1	0.908396	0.108252	0.102071	0.0090082	0.00537959
O95831	AIFM1	53616000	54086000	74195000	69209000	96496000	82801000	75917000	102100000	94806000	78803000	67155000	121200000	78692000	88563000	87955000	108320000	82971000	90001000	70753000	106200000	98743000	83311000	105880000	100280000	95710000	87319000	106480000	109100000	141920000	131200000	106030000	95078000	94099000	93636000	76221000	96981000	92286000	92610000	85991000	81019000	20	20	1	1.17226	0.208516	0.186742	0.00906571	0.00542986
Q6NVY1	HIBCH	110450000	165870000	95013000	83084000	137880000	118390000	98826000	146790000	142570000	111620000	89542000	127400000	90731000	80494000	106500000	137680000	138180000	106670000	146770000	147180000	77548000	83587000	100810000	44989000	124900000	97126000	87482000	82179000	122000000	124070000	115050000	92077000	84993000	112700000	113770000	110210000	71471000	116700000	122010000	92376000	20	20	1	0.829701	0.211847	0.178062	0.00912765	0.00548014
S4R371	FABP3	505660000	754130000	576330000	460690000	474620000	534450000	560780000	741740000	559290000	489730000	551410000	548540000	871080000	390070000	470320000	710730000	448960000	559360000	801230000	701410000	420880000	521590000	392470000	401060000	510530000	484320000	451610000	426750000	809910000	575030000	525050000	440860000	467890000	437420000	517900000	443350000	464900000	485520000	355890000	567840000	20	20	1	0.82838	0.225344	0.16285	0.00916741	0.00553042
Q8TBX8	PIP4K2C	96409000	37903000	67778000	67903000	70039000	31424000	34680000	44349000	41133000	88774000	56664000	38978000	19152000	66080000	70217000	33797000	54155000	65643000	36802000	82612000	101440000	78091000	60761000	55577000	61170000	65502000	83493000	76615000	40003000	40690000	82379000	76800000	57461000	50843000	87426000	91687000	102440000	76606000	106070000	62581000	20	20	1	1.31973	0.383746	0.352839	0.00926253	0.00558069
Q96FZ7	CHMP6	41887000	35847000	51343000	41612000	54334000	59152000	41472000	40810000	48869000	48615000	50652000	51692000	42516000	69535000	43195000	37245000	47155000	49439000	40072000	40495000	60604000	47490000	62357000	53538000	76086000	52070000	55017000	56804000	46786000	46515000	48937000	45397000	64374000	31900000	65191000	68624000	51042000	62355000	61040000	41846000	20	20	1	1.17313	0.172856	0.22245	0.00932144	0.00563097
Q9BQ69	MACROD1	19738000	27096000	26762000	22292000	23305000	17374000	25140000	20977000	20291000	28888000	27133000	18182000	18965000	30685000	20499000	19583000	27881000	22077000	15380000	29379000	28175000	21472000	31910000	27672000	31990000	24562000	22164000	34978000	23922000	27162000	32877000	16362000	22492000	25548000	29459000	27796000	35464000	20734000	27492000	31223000	20	20	1	1.17726	0.194102	0.219812	0.0102663	0.00568125
Q5VZZ6	CELF2	66506000	33720000	56980000	48254000	47178000	34451000	54908000	38350000	41983000	57155000	48049000	41829000	41089000	52512000	57192000	40399000	47595000	50222000	30549000	47601000	51182000	51534000	52900000	50275000	58745000	44695000	49456000	48112000	56586000	47157000	50416000	60818000	60942000	46056000	64953000	51840000	66405000	53971000	55679000	48922000	20	20	1	1.14321	0.196151	0.1315	0.0105085	0.00573152
Q8IXS8	FAM126B	8991200	5808700	7950300	9398300	11158000	8191700	9225100	9133700	9008000	9433300	12102000	11311000	5916100	9024200	6577400	12206000	7705000	9727800	6878100	8365000	9048000	8894900	9432400	9755100	9564300	10669000	13965000	10328000	15768000	11523000	9708500	10294000	12858000	7891800	9658900	9639700	10773000	10715000	11962000	7879400	20	20	1	1.18088	0.206999	0.21816	0.0105714	0.0057818
P51572	BCAP31	197890000	129450000	263010000	222760000	311340000	192250000	206080000	272750000	214380000	222410000	226760000	233210000	185140000	223020000	189370000	160780000	221290000	245770000	173790000	223310000	223390000	247920000	275310000	207010000	281670000	185690000	242370000	292370000	221090000	285780000	280200000	236710000	251590000	190330000	256600000	237880000	290160000	241170000	269990000	220310000	20	20	1	1.14434	0.187264	0.150118	0.0107456	0.00583208
P46821	MAP1B	6356300000	9769600000	8315900000	6422500000	7052400000	8248600000	7341300000	7649900000	8451600000	6833000000	7416200000	7865900000	9571600000	5792700000	6852800000	6982100000	5985700000	7071400000	8349500000	5773100000	6106100000	6155400000	5749400000	5974600000	7201700000	7011100000	5868300000	6945100000	8749000000	5901200000	7042700000	5964700000	7700000000	6180900000	7239600000	4820100000	7349100000	6542500000	5791200000	6605400000	20	20	1	0.883837	0.153283	0.11825	0.0109728	0.00588235
Q06124	PTPN11	206670000	412480000	225930000	188210000	232820000	311970000	271320000	252160000	256290000	246490000	250080000	238060000	351890000	218760000	259240000	303750000	235570000	247650000	374700000	242970000	221390000	206310000	192640000	202530000	215190000	286340000	228040000	189900000	290020000	208670000	235980000	217280000	215300000	243590000	249390000	211870000	193540000	228400000	203890000	293910000	20	20	1	0.851168	0.214922	0.118829	0.0110693	0.00593263
P50395	GDI2	762370000	1772500000	917010000	585370000	720770000	1145100000	1059600000	898910000	1007300000	657910000	845950000	916760000	1111100000	726340000	728530000	952460000	729700000	698530000	1334500000	722650000	783630000	538820000	710490000	709660000	730020000	887520000	673080000	633530000	957580000	699870000	668470000	685370000	635590000	801640000	834410000	593180000	571090000	813050000	670060000	990350000	20	20	1	0.797416	0.303364	0.133487	0.0111033	0.00598291
P05060	CHGB	21593000	38917000	33426000	33172000	37192000	44117000	54982000	32397000	41265000	29796000	54282000	46501000	51804000	37836000	20079000	43255000	33016000	25216000	46312000	28662000	41578000	37019000	47353000	34989000	51953000	32074000	42896000	40612000	53733000	52447000	66495000	42723000	50453000	61237000	34203000	45101000	49298000	43219000	39257000	48157000	20	20	1	1.21355	0.270121	0.234385	0.0111636	0.00603318
P48147	PREP	317680000	330060000	359750000	228300000	320320000	359360000	305650000	242930000	248430000	244640000	248930000	242270000	295860000	256190000	271980000	300820000	279000000	251740000	291220000	274370000	254660000	215110000	293410000	235900000	345220000	299580000	253380000	285000000	197240000	211070000	221750000	243830000	222370000	244330000	280080000	235770000	250670000	255640000	190240000	280940000	20	20	1	0.884768	0.139195	0.13462	0.0113482	0.00608346
P40925	MDH1	6156500000	10864000000	7274400000	5431400000	6613500000	7840300000	7932200000	7897900000	7317800000	5668500000	9068900000	7208300000	9205800000	5987900000	6718100000	8170800000	6445000000	7280800000	9078800000	7805300000	5880400000	6074300000	6045800000	5738200000	6675500000	6155700000	6190100000	6112700000	9652600000	7960500000	7358900000	6268400000	5605700000	7237600000	6075100000	5260700000	6512900000	6216600000	5433900000	7343200000	20	20	1	0.86552	0.180065	0.135441	0.0114148	0.00613374
D6RBM0	HNRNPH1	49150000	26864000	43844000	32565000	38920000	31716000	37641000	27386000	28859000	45550000	33940000	25005000	25868000	63195000	61239000	20339000	33096000	37230000	18740000	42806000	64248000	49558000	43555000	52347000	35674000	39295000	37978000	55015000	25077000	43582000	31898000	55322000	41810000	41562000	54110000	53886000	51745000	49567000	32495000	50596000	20	20	1	1.25605	0.334091	0.27092	0.011482	0.00618401
P11940	PABPC1;PABPC3	173410000	191190000	186150000	149470000	188640000	171040000	179210000	179320000	151210000	134990000	142390000	151180000	199770000	149790000	159680000	195350000	146870000	147100000	155430000	159690000	144740000	146430000	147840000	141230000	147320000	159390000	135010000	131310000	172100000	156640000	138830000	153940000	130870000	174100000	178870000	146840000	147460000	165800000	134840000	166570000	20	20	1	0.911908	0.119113	0.087562	0.0115836	0.00623429
P49915	GMPS	58749000	71327000	60836000	55289000	59103000	64039000	57225000	63146000	58684000	56817000	57427000	57853000	64456000	49939000	56479000	65076000	46530000	49902000	71481000	58612000	52495000	50655000	59346000	51247000	61647000	60566000	48366000	54516000	64832000	59551000	48696000	48085000	55388000	55533000	60098000	47163000	51561000	45769000	48564000	57978000	20	20	1	0.914694	0.1078	0.095129	0.0116251	0.00628457
P05387	RPLP2	121540000	106850000	169440000	214650000	249550000	184620000	262860000	304520000	211580000	172230000	205790000	167570000	147230000	194600000	202810000	246700000	222210000	202210000	219740000	204070000	207930000	220270000	173250000	195570000	251090000	228470000	210950000	263270000	266560000	300410000	256780000	202150000	198760000	238150000	245920000	213910000	288140000	226950000	257360000	244180000	20	20	1	1.16937	0.232884	0.162512	0.0116322	0.00633484
P15121	AKR1B1	424990000	770590000	407420000	376270000	420130000	505390000	550000000	438710000	512150000	386320000	532110000	490700000	616480000	452410000	483250000	561240000	356850000	526080000	616970000	512530000	370100000	370560000	515290000	398510000	532300000	423320000	437320000	336820000	409190000	465490000	463020000	381620000	369180000	497310000	419310000	368270000	457020000	423980000	352810000	557690000	20	20	1	0.86002	0.198142	0.126248	0.0119418	0.00638512
P07305	H1F0	77665000	15297000	90102000	97643000	147080000	100700000	78434000	118190000	84975000	95522000	93498000	116540000	89969000	83149000	121840000	148070000	95839000	105480000	73493000	90688000	134850000	69029000	115810000	129450000	126520000	109740000	115410000	127240000	179330000	136200000	90167000	115430000	145450000	105250000	134650000	88204000	138930000	117740000	125370000	70313000	20	20	1	1.23434	0.292759	0.269371	0.0121586	0.00643539
Q96I99	SUCLG2	45711000	58657000	36245000	57108000	41818000	40322000	47238000	47532000	49824000	52586000	32169000	25844000	49735000	52160000	62803000	32819000	42092000	31881000	37733000	55712000	69516000	61572000	72690000	65709000	52733000	51664000	48037000	49200000	28289000	30313000	54040000	41652000	52914000	65934000	64730000	56485000	49617000	61364000	42959000	69554000	20	20	1	1.20998	0.225317	0.275628	0.0121816	0.00648567
P18669	PGAM1	2669900000	4333300000	3931400000	3282700000	3405300000	3635300000	4205100000	4044500000	3369300000	3662400000	3535700000	3441200000	4378600000	2781300000	3179700000	3295200000	2982100000	3132700000	3870500000	3090100000	2387800000	2507900000	3469600000	3046100000	2767600000	3031700000	3104900000	3337600000	2468000000	3446300000	3095400000	2769100000	3704100000	3708600000	2879600000	3001700000	2878600000	3645700000	3335000000	3894600000	20	20	1	0.889694	0.140507	0.124195	0.0123036	0.00653595
Q13630	TSTA3	18424000	45361000	33486000	30469000	23732000	26350000	29380000	40976000	54899000	30836000	42802000	22477000	48715000	25598000	31557000	29008000	24186000	27241000	40139000	26583000	17786000	18424000	23827000	23581000	27844000	32105000	28822000	22464000	23314000	22106000	39826000	27959000	22209000	28614000	33550000	27847000	21321000	24604000	24868000	29325000	20	20	1	0.797885	0.297598	0.162222	0.0123272	0.00658622
Q9GZT8	NIF3L1	49526000	91811000	41416000	42809000	47568000	65999000	52356000	62120000	55808000	44555000	47040000	64108000	77565000	41507000	42481000	76855000	59209000	44805000	62165000	48791000	38194000	42079000	37817000	41581000	47553000	40353000	43656000	46940000	66408000	55037000	42689000	38019000	47675000	60422000	56186000	30982000	38197000	44519000	45437000	57945000	20	20	1	0.824045	0.250477	0.160056	0.0124428	0.0066365
J3KTL2	SRSF1	129890000	25118000	106460000	122610000	148660000	94726000	122920000	131720000	115350000	163690000	133210000	135500000	108070000	133470000	137180000	164050000	119090000	104570000	112790000	140010000	135370000	163220000	162800000	145180000	133280000	100250000	92161000	127200000	137450000	215990000	148920000	137500000	161100000	174810000	126180000	154280000	169850000	127500000	143770000	160790000	20	20	1	1.1913	0.239718	0.220926	0.0124596	0.00668678
Q13885	TUBB2A	4087500000	1846300000	2560200000	3725300000	2754300000	2757900000	3302600000	1557900000	3323200000	2347100000	3085000000	3316800000	2351100000	3930100000	3351800000	2292800000	3401200000	3090500000	3870700000	3025200000	2466100000	2742500000	1252100000	2536900000	1801800000	3505800000	2252700000	1900800000	2188600000	2865300000	2998900000	2817800000	2464200000	1842100000	2520700000	3479000000	1918600000	2306900000	3247000000	2301000000	20	20	1	0.823789	0.229497	0.194538	0.0126976	0.00673705
O75935	DCTN3	34942000	37312000	36647000	26593000	25912000	32065000	32239000	25467000	29761000	27813000	24887000	29478000	28335000	28757000	29856000	23797000	23782000	29262000	32516000	31524000	29465000	19803000	26406000	25669000	34224000	27137000	23898000	29152000	15554000	26851000	15946000	22685000	18629000	19948000	30190000	29950000	30797000	35902000	23096000	24500000	20	20	1	0.862689	0.134045	0.191221	0.0127411	0.00678733
Q5H909	MAGED2	9568700	8241300	5018400	9393600	8084900	5317800	5545900	10180000	6306800	9345200	6953700	4604900	6896200	8803300	7778300	7790800	10672000	10173000	6981400	7834400	10616000	10286000	10984000	9586000	8459600	6975500	9824100	11242000	8762800	6109800	10776000	7990000	13186000	8776200	7316500	7619500	10536000	8396500	9535900	7783900	20	20	1	1.18825	0.233271	0.222577	0.0128547	0.00683761
Q86UY8	NT5DC3	34085000	38837000	46658000	36841000	33994000	49273000	48585000	45775000	46863000	38711000	44162000	57752000	44372000	33591000	31122000	58378000	39735000	44094000	53439000	45611000	49199000	32072000	45034000	35343000	39648000	36883000	38093000	39354000	31062000	45730000	35707000	33639000	34466000	36738000	33484000	43786000	43644000	37461000	31682000	39504000	20	20	1	0.874582	0.178333	0.117324	0.0129698	0.00688788
P09874	PARP1	52985000	76524000	71436000	75541000	75837000	65042000	80496000	67552000	84415000	85346000	52432000	66294000	56882000	71332000	71642000	56519000	53670000	69307000	48045000	88985000	84155000	76494000	102370000	88264000	85462000	68514000	68758000	89987000	52114000	70911000	74375000	84552000	89162000	75428000	92640000	45776000	88256000	86758000	71145000	87508000	20	20	1	1.15497	0.174924	0.200017	0.0130145	0.00693816
Q9BPW8	NIPSNAP1	411400000	353460000	515300000	352020000	535810000	405580000	571850000	541860000	442230000	421400000	409320000	493900000	459500000	364750000	427310000	595130000	485980000	520520000	483810000	469970000	406170000	366780000	384260000	462810000	345400000	459270000	378340000	405110000	458910000	393920000	469950000	384610000	333150000	458460000	495840000	390800000	384170000	472800000	418920000	401750000	20	20	1	0.893136	0.152779	0.0995149	0.0131998	0.00698844
E7EPC8	CTNND2	30506000	9959400	19897000	29623000	39376000	21512000	22718000	16628000	23917000	36983000	34279000	28375000	19063000	41208000	32170000	21794000	31135000	25836000	18010000	26963000	45600000	37883000	31586000	29286000	40917000	23367000	35946000	41581000	18957000	22812000	31748000	46466000	27399000	21972000	42835000	39146000	42270000	36058000	40120000	16681000	20	20	1	1.26923	0.305636	0.347603	0.0132317	0.00703871
Q9UM22	EPDR1	28567000	47553000	50522000	51440000	38169000	44259000	49404000	71585000	47846000	42792000	36933000	42621000	40483000	46843000	34015000	51725000	42487000	60447000	45904000	38486000	29347000	21853000	38843000	46804000	27661000	34163000	49433000	28672000	56398000	57250000	44016000	32880000	28872000	42610000	32312000	32171000	26784000	35933000	47743000	38807000	20	20	1	0.825093	0.205959	0.220338	0.0134384	0.00708899
P17302	GJA1	57794000	32618000	51208000	64785000	73424000	61657000	41488000	73687000	37358000	104530000	75307000	104160000	70985000	80034000	53009000	92089000	104830000	77493000	61399000	80701000	78593000	70241000	66230000	74268000	74543000	77339000	96289000	69893000	114980000	106710000	106470000	103430000	79775000	95502000	63019000	85983000	73966000	113330000	109400000	60831000	20	20	1	1.23041	0.304658	0.256755	0.0137811	0.00713927
A0A0D9SFD2	THEMIS	17302000	18583000	20604000	11670000	12490000	21277000	15457000	12337000	15053000	10845000	14612000	9851200	17917000	17988000	16302000	10244000	6037000	13263000	19383000	9301900	12547000	11472000	8023100	8542900	13508000	12778000	7012000	12059000	7948300	7403200	14102000	13063000	15637000	10034000	11550000	5309600	12377000	17487000	14345000	14324000	20	20	1	0.790047	0.286839	0.221629	0.0137926	0.00718954
O14531	DPYSL4	326860000	342440000	274690000	204080000	233970000	222650000	221090000	180910000	278460000	189700000	282910000	253210000	269850000	202060000	286490000	343360000	207300000	234490000	389760000	226180000	227790000	202450000	127130000	191470000	226410000	262470000	287920000	199710000	199710000	204390000	248540000	232710000	232600000	265250000	227920000	207810000	213670000	205340000	201830000	228520000	20	20	1	0.849758	0.222341	0.129762	0.0138884	0.00723982
Q9Y4E8	USP15	38525000	46890000	36155000	26463000	33603000	37400000	32664000	39761000	38053000	29987000	31557000	40397000	40888000	27385000	34619000	41417000	35126000	29573000	41154000	35728000	28376000	30001000	35632000	38929000	39606000	36925000	35094000	31068000	35638000	31937000	26627000	29964000	32370000	38752000	24673000	28080000	26919000	28922000	25378000	31430000	20	20	1	0.88705	0.146708	0.129625	0.0139279	0.0072901
P07355	ANXA2;ANXA2P2	112940000	98883000	166300000	454320000	145060000	178990000	145980000	163330000	477140000	185180000	100820000	121320000	139120000	298630000	73997000	138840000	168530000	213900000	178270000	303510000	304570000	427760000	530430000	517130000	342720000	313800000	250850000	224660000	135220000	208040000	182000000	138240000	210930000	362430000	185200000	774900000	223360000	246790000	356610000	170070000	20	20	1	1.57972	0.56797	0.823464	0.0140098	0.00734037
Q93009	USP7	93739000	99421000	98366000	78730000	96029000	92239000	84939000	76319000	71536000	69508000	98007000	67388000	84701000	75936000	91433000	78514000	76316000	96397000	82994000	84275000	71390000	69614000	71592000	77862000	72332000	84286000	79055000	74912000	91182000	84444000	87028000	75292000	79474000	83930000	85437000	72974000	71089000	69254000	83220000	69548000	20	20	1	0.915799	0.121757	0.0802404	0.0144546	0.00739065
A0A0A6YYH1	C15orf38-AP3S2;ARPIN	46006000	40797000	42748000	54310000	38161000	42750000	34305000	27288000	39205000	41092000	38680000	29594000	28343000	49457000	35020000	31528000	53968000	47405000	24926000	42223000	45649000	52724000	59311000	48431000	42926000	38703000	45902000	43248000	26236000	38651000	33505000	51866000	52194000	50525000	51817000	56430000	38734000	51493000	47160000	45774000	20	20	1	1.16942	0.214976	0.203397	0.0145732	0.00744093
Q9Y224	C14orf166	68992000	99342000	82537000	70055000	58372000	70447000	94599000	67457000	91751000	90591000	71347000	66451000	64199000	75312000	92295000	50395000	89117000	79604000	60999000	79476000	83328000	99291000	84068000	92885000	85925000	85155000	65140000	98821000	76341000	69733000	73667000	82249000	102610000	74546000	96559000	91089000	83179000	94717000	84573000	96087000	20	20	1	1.12908	0.177909	0.137747	0.0146444	0.0074912
E9PDG8	SNAP91	1263300000	1617400000	1761500000	1163300000	1799000000	1679900000	1798700000	1634400000	1676700000	1296200000	1515800000	1656800000	1920900000	1426400000	1461700000	1617500000	1442800000	1558300000	1770400000	1390600000	1384600000	1237100000	1382700000	1340000000	1529100000	1599400000	1440000000	1491900000	1783700000	1075300000	1616400000	1258200000	1126200000	1392500000	1449900000	1214200000	1611000000	1465000000	1445100000	1552100000	20	20	1	0.902797	0.127384	0.112522	0.014718	0.00754148
I3L170	MAPT	393780000	370200000	364680000	331330000	410780000	397350000	396820000	525330000	403770000	419930000	663100000	464940000	482420000	219650000	306280000	489620000	319350000	329890000	582540000	301320000	335800000	288040000	319530000	238590000	415280000	406890000	379650000	401280000	442590000	331350000	432540000	262660000	367380000	264880000	285860000	278680000	309570000	303100000	371750000	346590000	20	20	1	0.829799	0.254613	0.148998	0.0148977	0.00759175
Q9BX66	SORBS1	83746000	62214000	67305000	106170000	105650000	93684000	77235000	88088000	100750000	83115000	87216000	64545000	87956000	106040000	88443000	87593000	91392000	107720000	59562000	98878000	105770000	113060000	106340000	99484000	105560000	73600000	82985000	99609000	102040000	89353000	114500000	101760000	80739000	94025000	97080000	88120000	117420000	104150000	107360000	83800000	20	20	1	1.1256	0.171864	0.137232	0.0150018	0.00764203
E9PEZ7	ABI2	16809000	12393000	14942000	13879000	15375000	9671600	10719000	15696000	15208000	7727200	8947500	14510000	14920000	11966000	12898000	13789000	11093000	10516000	10799000	12207000	11487000	11198000	9284800	10063000	17849000	9595500	8189200	12442000	7823100	8046800	8887300	10370000	10054000	9693600	17615000	8624300	11796000	9068100	7896400	11279000	20	20	1	0.831527	0.196923	0.220367	0.0150045	0.00769231
Q13243	SRSF5	10382000	6117500	8820300	7483700	11107000	10860000	10616000	14757000	7563700	15478000	19691000	7453400	14380000	12701000	12559000	9040700	13984000	11730000	13480000	11716000	8609900	19374000	13311000	13395000	11156000	14223000	14593000	12825000	14782000	11843000	18286000	17903000	11021000	11888000	14317000	9799800	19613000	16685000	15444000	12401000	20	20	1	1.22421	0.287374	0.269102	0.0150631	0.00774258
Q16537	PPP2R5E	27350000	18360000	29834000	27491000	42363000	25914000	30482000	32902000	22553000	21360000	35939000	36748000	25497000	20068000	31293000	26184000	33767000	33132000	25830000	28435000	29951000	35636000	32885000	29125000	38163000	36067000	41629000	22801000	31094000	32666000	32602000	38094000	36947000	26758000	37379000	30860000	31638000	36701000	31794000	28584000	20	20	1	1.14921	0.208959	0.157525	0.0152617	0.00779286
Q8NFW8	CMAS	54185000	65981000	61147000	33895000	59210000	57298000	46332000	39109000	49871000	45774000	55951000	50585000	57707000	46366000	47250000	49587000	42588000	37387000	48639000	42866000	34943000	51019000	38870000	46264000	41954000	52685000	45868000	47907000	38629000	24512000	44020000	42725000	45285000	41133000	44752000	36062000	38705000	52118000	42711000	56427000	20	20	1	0.873817	0.168347	0.145267	0.0154726	0.00784314
P52306	RAP1GDS1	375620000	605200000	275940000	243030000	249880000	356180000	367670000	237200000	327290000	258520000	251860000	297060000	320180000	248730000	328990000	196560000	286670000	315890000	306720000	261170000	269860000	241730000	178070000	242770000	249380000	262660000	248020000	273580000	118640000	190840000	182970000	251670000	237110000	286030000	265770000	241240000	268490000	296700000	257010000	393160000	20	20	1	0.811032	0.278568	0.178361	0.0155255	0.00789341
A0A1W2PPH1	ME2	48914000	67299000	50516000	56547000	57834000	49085000	53290000	51638000	55155000	44442000	51682000	55387000	51773000	39436000	62714000	69894000	44778000	54072000	65514000	50916000	48632000	42761000	30037000	27293000	46355000	65902000	42075000	38784000	60770000	55255000	49789000	41644000	43674000	54520000	41616000	53483000	37089000	34003000	42114000	70025000	20	20	1	0.856539	0.143263	0.207533	0.015704	0.00794369
A0A1B0GVJ7	KIAA1671	14292000	14196000	17856000	15389000	18739000	13639000	13603000	11604000	13601000	13418000	24036000	20245000	22414000	14107000	13684000	20544000	18050000	11761000	13930000	14211000	18768000	22364000	12419000	16000000	19027000	15737000	22039000	15615000	34217000	24810000	25493000	16533000	21337000	18463000	17066000	22651000	15097000	19131000	14364000	17496000	20	20	1	1.21705	0.224233	0.310413	0.0159338	0.00799397
Q8N573	OXR1	1263600000	1413000000	1473200000	1188400000	1378800000	1461800000	1382700000	1360200000	1291500000	1180600000	1397800000	1255000000	1643300000	1026700000	1310700000	1455400000	1165200000	1284800000	1499500000	1199600000	925200000	1059400000	1191600000	1141300000	1228300000	1323700000	1213300000	1164900000	1750400000	1396400000	1335400000	1043100000	1293100000	1216100000	1208500000	1065100000	1131200000	1135500000	1166900000	1142300000	20	20	1	0.906124	0.107656	0.126654	0.0159565	0.00804424
P50570	DNM2	129020000	47147000	106770000	100580000	76474000	45053000	92474000	44162000	53883000	128540000	53712000	76104000	32589000	156990000	152640000	41688000	79950000	98973000	38254000	96251000	140090000	129440000	143400000	110400000	83185000	69592000	124950000	103360000	72808000	53362000	70690000	126270000	158320000	61775000	141690000	147380000	131890000	113290000	151900000	90546000	20	20	1	1.34706	0.466585	0.403398	0.0162935	0.00809452
P80723	BASP1	8045400000	6775700000	7574500000	6408500000	10864000000	8998300000	8012400000	8675200000	8705400000	11099000000	10045000000	10906000000	11150000000	8953800000	7014500000	8741300000	9893000000	8680000000	8777700000	8710600000	9415700000	9669100000	9022500000	7947900000	10964000000	10170000000	12937000000	13544000000	13479000000	12630000000	11311000000	9069700000	11232000000	6748000000	8953800000	8381400000	9956100000	9036000000	11615000000	8709800000	20	20	1	1.15032	0.158564	0.21444	0.0164244	0.0081448
H3BQZ7	HNRNPUL2-BSCL2;HNRNPUL2	105470000	62113000	96215000	99340000	85109000	57471000	92419000	55878000	53786000	116550000	90962000	59202000	55371000	125160000	135630000	63835000	84601000	71961000	36198000	94645000	118910000	93677000	117990000	95228000	89219000	64826000	95787000	101920000	54004000	87839000	84637000	134740000	112560000	87748000	125650000	107870000	121650000	121180000	93518000	111910000	20	20	1	1.2308	0.325702	0.248888	0.0164528	0.00819507
P29144	TPP2	77477000	113670000	78534000	73630000	95476000	105450000	96564000	105120000	92933000	74723000	70976000	77714000	97474000	71603000	65851000	101790000	72791000	80481000	104280000	80406000	60339000	72416000	55441000	77923000	81950000	75172000	78101000	68040000	130980000	71456000	77799000	73092000	79971000	74287000	68376000	68385000	69959000	73461000	67710000	80373000	20	20	1	0.866598	0.167324	0.169108	0.0165399	0.00824535
Q9UHY7	ENOPH1	180790000	480460000	232820000	211990000	176430000	330240000	215240000	213610000	231090000	228310000	237010000	218480000	377400000	167660000	205340000	274170000	221860000	280730000	323180000	241550000	167840000	142720000	232740000	187370000	218780000	294250000	229660000	210780000	227070000	222730000	185680000	176760000	185870000	251580000	215330000	174070000	202220000	192450000	169060000	213270000	20	20	1	0.81219	0.299585	0.135521	0.0167237	0.00829563
Q8NCW5	APOA1BP	150090000	280830000	153180000	127590000	105210000	203970000	184190000	224540000	189710000	165380000	168710000	172080000	212550000	180030000	152250000	199690000	199730000	168290000	238370000	174290000	132840000	117020000	135720000	134900000	143520000	166920000	152810000	145330000	300500000	167870000	159160000	143970000	151730000	143910000	145210000	120960000	118870000	150180000	142420000	165750000	20	20	1	0.832609	0.214952	0.207909	0.0167271	0.0083459
O95782	AP2A1	494210000	477350000	521470000	392810000	466070000	464140000	494840000	471090000	414050000	531410000	623780000	599600000	484680000	530170000	497230000	570560000	597680000	536520000	568530000	566500000	468000000	391770000	474810000	461810000	494940000	494940000	599230000	544070000	534640000	487960000	490460000	505980000	398100000	426260000	399830000	455620000	413360000	513830000	399940000	414590000	20	20	1	0.909485	0.118631	0.110116	0.0168429	0.00839618
P30519	HMOX2	116020000	31290000	71713000	87591000	84156000	52896000	60410000	59446000	47012000	80583000	59610000	55838000	36485000	88177000	101070000	42265000	75340000	79945000	38019000	85541000	88123000	92469000	85938000	73316000	73925000	82327000	89940000	108180000	58460000	56855000	63318000	95076000	89206000	51796000	104880000	89670000	93771000	112020000	93707000	70962000	20	20	1	1.23683	0.339787	0.252467	0.0171604	0.00844646
A0A0D9SF30	NCAM1	444020000	308800000	352500000	341470000	532060000	442550000	416890000	445180000	404320000	601410000	517810000	605420000	565960000	593290000	425580000	461670000	569610000	474450000	460600000	389610000	586780000	476480000	410990000	445590000	485540000	607990000	643370000	499660000	574590000	511820000	627350000	509730000	658780000	402370000	522510000	598470000	528280000	558370000	629690000	411310000	20	20	1	1.14289	0.190038	0.172371	0.0172821	0.00849673
P13521	SCG2	40328000	44225000	46307000	32821000	46726000	40346000	34803000	40298000	52880000	57088000	56465000	62253000	52650000	46751000	37598000	47128000	43246000	30720000	54562000	42136000	48192000	40193000	38062000	42953000	39435000	49906000	60516000	46487000	68798000	86801000	57461000	43271000	54555000	60593000	55478000	50318000	54384000	59195000	66722000	48350000	20	20	1	1.17853	0.187695	0.258627	0.0173698	0.00854701
Q9P1U1	ACTR3B	58973000	60586000	62418000	45313000	48944000	48731000	51252000	44528000	64093000	70781000	63909000	65072000	71111000	48996000	65279000	71963000	78560000	51749000	72312000	64601000	46873000	49494000	45643000	49882000	52815000	56294000	56826000	52383000	74908000	68848000	45560000	58172000	48748000	67981000	47498000	55588000	44987000	47303000	39760000	48974000	20	20	1	0.875424	0.167938	0.147958	0.0173747	0.00859729
Q07666	KHDRBS1	91400000	67132000	108000000	78700000	98328000	79998000	86381000	47166000	77476000	146070000	68392000	71416000	94508000	104780000	110470000	60460000	99127000	57848000	56427000	76376000	98793000	128540000	137680000	87659000	109720000	82014000	92730000	118240000	53700000	63539000	120010000	103300000	103160000	78915000	118200000	90357000	129800000	120650000	94262000	106560000	20	20	1	1.21267	0.27781	0.262937	0.0174305	0.00864756
O15144	ARPC2	278950000	332010000	333520000	267140000	320400000	299940000	299860000	267710000	258920000	219680000	290960000	294790000	374260000	219040000	271620000	343850000	277240000	277260000	354020000	281940000	254490000	239280000	312690000	217260000	327070000	226230000	276380000	246700000	322630000	253510000	202810000	272980000	229280000	324560000	259380000	233220000	252320000	259330000	239410000	300680000	20	20	1	0.895465	0.138932	0.127134	0.0176199	0.00869784
P00352	ALDH1A1	278480000	682200000	246070000	311220000	383640000	470940000	338180000	456560000	413130000	294390000	301260000	269360000	440000000	294270000	365670000	337560000	285970000	330400000	524390000	293620000	226080000	292750000	373350000	274720000	332180000	325540000	258060000	260240000	490320000	247600000	150600000	267480000	245670000	305470000	272690000	320640000	277960000	367320000	229710000	368040000	20	20	1	0.804451	0.291178	0.195299	0.0177693	0.00874811
J3KQ32	OLA1	258520000	434930000	304530000	209620000	253900000	271460000	255350000	243830000	252000000	197280000	236740000	253610000	277740000	226920000	245400000	244640000	201150000	239420000	327060000	233420000	211830000	192450000	231160000	187770000	269870000	261680000	249230000	207420000	243810000	262030000	213290000	205550000	186610000	269710000	220980000	193190000	214640000	214570000	202040000	263600000	20	20	1	0.871101	0.200619	0.111913	0.0177699	0.00879839
P31150	GDI1	3887800000	6111300000	4226900000	2847300000	2951900000	4283800000	4178400000	3609600000	3618900000	3178500000	4391400000	3964300000	5056800000	3227400000	3607200000	5053700000	3434000000	3383400000	5688700000	3318700000	3334400000	2754300000	3123800000	2967300000	3701400000	4151500000	3730800000	3184700000	4390600000	3801600000	3520900000	3388100000	3280200000	4001400000	3314100000	3023300000	2898800000	3243700000	2981600000	3980300000	20	20	1	0.859445	0.223426	0.113763	0.0181979	0.00884867
P29966	MARCKS	1335100000	1264600000	1222800000	952250000	1344100000	1338300000	1095100000	1040100000	1236500000	1210000000	1428800000	1627500000	1646800000	1132300000	1049200000	1456800000	1249600000	990150000	1417300000	1244600000	1226600000	1291900000	1660400000	1261500000	1997900000	1375200000	1449000000	1170400000	1296600000	1448000000	1884900000	1295200000	1528400000	1717400000	1413700000	1313900000	1144200000	1313700000	1430000000	1352400000	20	20	1	1.13011	0.15225	0.180177	0.0183956	0.00889894
E9PGC8	MAP1A	2966000000	3652100000	3366200000	2484900000	3552200000	3183400000	3162200000	3614200000	3323200000	2811900000	2803100000	2812200000	3410900000	2252500000	3203500000	3379800000	2277000000	2609800000	3597300000	2630800000	2304600000	2501300000	2512600000	2413600000	3105700000	3002800000	2229900000	2882200000	3165900000	2563900000	2842800000	2509600000	3070800000	2547900000	3307300000	1807100000	3242100000	2845400000	2414800000	3197200000	20	20	1	0.891548	0.146469	0.131699	0.0185054	0.00894922
Q9H4M9	EHD1	43929000	43125000	39765000	72555000	41806000	45318000	44175000	32291000	46893000	49830000	37024000	34175000	28963000	52616000	41464000	30840000	50376000	48313000	30449000	55700000	51880000	49206000	76614000	72115000	59882000	42873000	65198000	51871000	25047000	46496000	50855000	35613000	59287000	47788000	49710000	52986000	43699000	45570000	63044000	52988000	20	20	1	1.19907	0.237121	0.272862	0.0185277	0.0089995
Q15435	PPP1R7	227130000	307850000	270710000	187400000	218270000	281750000	233460000	232330000	208260000	191020000	228670000	247560000	284200000	187630000	241760000	286880000	204420000	234560000	338280000	241100000	191420000	180720000	249580000	192570000	253760000	265930000	192850000	215640000	254140000	217710000	209160000	229730000	217510000	230270000	187530000	213410000	194890000	233280000	180780000	204870000	20	20	1	0.889251	0.169382	0.106978	0.0189155	0.00904977
A0A0R4J2E8	MATR3	96772000	34621000	87183000	81583000	64836000	62783000	64311000	37627000	57029000	116430000	68184000	61836000	40487000	131450000	116250000	55276000	68294000	69927000	30523000	88210000	108740000	120340000	94612000	80909000	92969000	59547000	84603000	110380000	45416000	87022000	71029000	139310000	87785000	68917000	84773000	97132000	108910000	104590000	77131000	96806000	20	20	1	1.27016	0.389234	0.300788	0.01904	0.00910005
O43776	NARS	108000000	168980000	148530000	123570000	138780000	137880000	134420000	159390000	115820000	120250000	128020000	124640000	138460000	108110000	111900000	133710000	121280000	135870000	160070000	118520000	97308000	100880000	101070000	115340000	134970000	117400000	118770000	104870000	176350000	144130000	117750000	100130000	112470000	117580000	130210000	81331000	119080000	123090000	107070000	126130000	20	20	1	0.88989	0.131549	0.151837	0.0190531	0.00915033
Q86YS7	C2CD5	11659000	7776900	9879800	13077000	7818200	9820600	11263000	11389000	10950000	13209000	9214900	11609000	8961800	7730500	9855300	10933000	12149000	12238000	9903200	10027000	10183000	8721200	6108200	10420000	7780400	11200000	8563100	10373000	9224400	11001000	12193000	9072700	10602000	9415200	8327700	7444000	8697200	7885600	10207000	7320100	20	20	1	0.881959	0.158229	0.146315	0.0190558	0.0092006
P49720	PSMB3	47234000	61815000	43206000	27324000	35278000	44707000	38918000	35973000	37519000	35172000	35952000	48525000	75828000	35197000	41053000	35082000	43930000	44061000	64755000	37417000	36099000	32099000	45536000	34492000	35083000	40424000	37382000	30714000	52500000	37436000	34643000	35893000	32748000	40487000	22881000	41707000	29494000	31939000	26092000	41351000	20	20	1	0.827439	0.270552	0.154473	0.019065	0.00925088
H3BMD8	ARPP19	111550000	135400000	147320000	90894000	109450000	111780000	86236000	77679000	88414000	66186000	90260000	108540000	109870000	67515000	109640000	69304000	90329000	75463000	141780000	98831000	99679000	77427000	108720000	84083000	99200000	84923000	63054000	81287000	59350000	45611000	85438000	90517000	80026000	71776000	108410000	73547000	83134000	108680000	61884000	95916000	20	20	1	0.837005	0.238829	0.175914	0.0191019	0.00930116
Q9Y2Q3	GSTK1	24222000	26267000	23977000	42515000	29379000	19405000	26555000	24988000	26367000	31542000	21756000	17914000	15708000	36164000	37721000	24670000	35369000	35385000	22680000	35904000	33586000	35298000	40432000	37666000	26952000	23479000	37309000	40468000	21341000	20582000	34331000	38163000	32678000	29465000	43315000	33286000	34335000	31221000	37358000	32099000	20	20	1	1.18779	0.261075	0.224397	0.0196017	0.00935143
O00410	IPO5	211420000	137790000	152210000	148440000	160490000	132990000	153820000	130720000	145210000	133700000	174740000	172780000	168710000	157630000	173880000	145970000	160610000	152980000	165000000	167410000	156140000	141580000	143290000	142240000	127800000	172590000	155380000	153670000	142700000	149750000	141310000	146410000	161990000	136800000	133630000	136650000	125720000	153760000	145800000	138680000	20	20	1	0.923531	0.119409	0.0725014	0.0201574	0.00940171
A0A087WUK2	HNRNPDL	255040000	167200000	239470000	198770000	186660000	183470000	221280000	215040000	205660000	309120000	192430000	175290000	170700000	265770000	310680000	156520000	202740000	208280000	112340000	256280000	239220000	225980000	213520000	241130000	215450000	229270000	233710000	228410000	165530000	182460000	212620000	296920000	330730000	244650000	353340000	224700000	327330000	276510000	243090000	318180000	20	20	1	1.18192	0.234872	0.239947	0.0202692	0.00945199
A6PVN5	PPP2R4;DKFZp781M17165	330930000	586770000	475460000	285490000	364570000	354490000	502660000	373810000	388180000	360870000	377350000	362330000	481640000	298040000	337490000	278100000	319170000	353190000	439690000	337830000	297030000	259360000	346630000	318740000	390450000	330830000	345460000	364780000	178890000	336170000	298360000	359860000	342260000	332500000	381570000	297310000	352680000	328560000	278710000	430290000	20	20	1	0.863616	0.207979	0.139357	0.0203659	0.00950226
Q9BRA2	TXNDC17	101420000	175330000	164080000	131880000	138210000	128460000	125400000	200720000	119150000	116170000	142620000	90117000	177230000	92174000	118100000	132230000	120910000	105940000	130920000	107470000	84441000	93454000	138000000	129470000	144100000	84944000	81881000	97658000	171100000	118640000	141590000	83991000	79284000	102300000	107740000	91863000	98659000	114690000	87807000	141700000	20	20	1	0.837612	0.222671	0.201992	0.0206736	0.00955254
Q14061	COX17	12701000	20812000	15899000	17749000	27529000	24231000	16393000	26328000	17285000	16232000	16169000	12503000	18084000	15780000	15242000	19783000	17077000	17935000	20174000	19273000	21308000	21737000	21782000	14508000	22405000	20617000	17793000	23823000	21247000	26796000	17219000	15887000	18530000	24052000	19159000	24026000	27544000	40202000	25511000	17122000	20	20	1	1.20178	0.216289	0.303565	0.020911	0.00960282
Q15424	SAFB	38810000	54550000	55458000	48272000	53945000	46409000	62876000	52774000	43869000	56153000	48529000	46467000	60735000	48662000	49515000	61654000	44668000	39889000	37250000	43639000	53267000	56582000	71358000	58875000	55301000	38764000	39818000	48984000	62681000	57993000	59411000	56792000	67392000	64058000	58272000	43589000	59288000	56716000	43767000	87585000	20	20	1	1.14723	0.149968	0.226718	0.0210855	0.00965309
P42785	PRCP	12675000	15739000	10510000	15422000	20274000	22523000	25967000	16396000	21685000	15183000	28728000	18206000	26154000	10118000	11284000	15218000	17382000	11587000	22102000	20059000	9840700	13599000	16590000	12244000	13034000	17418000	9142500	14520000	21659000	19831000	14042000	12037000	13899000	16247000	10626000	9731400	14383000	17238000	19991000	9873000	20	20	1	0.800493	0.306175	0.205798	0.0212163	0.00970337
Q9Y2A7	NCKAP1	277180000	246760000	303020000	177500000	265790000	253960000	244870000	259760000	247350000	216560000	232960000	284420000	273090000	205850000	246590000	221770000	242380000	238130000	300080000	246010000	224510000	172900000	264270000	215200000	272180000	251730000	261290000	232820000	255000000	195630000	201930000	193420000	214930000	207590000	257240000	178130000	225120000	262980000	192540000	238430000	20	20	1	0.906463	0.12284	0.124417	0.0217835	0.00975365
Q9BR76	CORO1B	41751000	58594000	53153000	44429000	45683000	49153000	49292000	48601000	44563000	38796000	40166000	31917000	42277000	38256000	38444000	38631000	37436000	37778000	51015000	43125000	30941000	37245000	41340000	37551000	40792000	35735000	39630000	32896000	39789000	53417000	31988000	33369000	41326000	45789000	45067000	40268000	36800000	33260000	41948000	43189000	20	20	1	0.89609	0.148059	0.125488	0.0218308	0.00980392
Q9UBC2	EPS15L1	231520000	242220000	213930000	163240000	175580000	194980000	206200000	192510000	181010000	228060000	194250000	201900000	197030000	214800000	222810000	172850000	224580000	190300000	171180000	204040000	235330000	208730000	209020000	210900000	199440000	183570000	233430000	210200000	189310000	187700000	237850000	235930000	220230000	235720000	210540000	209510000	223080000	252250000	205990000	235940000	20	20	1	1.07747	0.109551	0.0946183	0.0218409	0.0098542
P61160	ACTR2	454250000	659290000	566330000	533790000	532880000	491990000	595970000	541560000	657170000	492790000	530680000	576510000	655520000	510710000	528610000	601220000	641870000	576490000	687000000	557240000	407130000	540810000	591940000	521400000	526550000	524360000	505600000	515580000	667020000	550990000	486860000	453970000	522150000	576580000	536070000	590080000	479660000	419080000	512610000	525480000	20	20	1	0.917665	0.113467	0.104098	0.0218871	0.00990447
F5H8L0	RABGAP1L	13749000	4880300	9098200	10895000	13289000	9439600	7566200	10824000	5880400	9907000	9740200	7242600	6494300	9841600	15451000	6833300	9789900	9154700	7197300	14092000	15758000	11232000	12494000	10604000	13800000	8869100	11572000	12956000	8361700	8246400	10527000	11122000	10955000	12779000	9619200	10551000	12556000	14682000	14463000	8871500	20	20	1	1.20199	0.301337	0.226391	0.0219776	0.00995475
P43304	GPD2	85154000	54790000	76085000	118910000	124880000	80386000	82809000	111180000	128260000	100190000	110470000	153730000	76977000	126020000	100320000	145110000	100900000	101070000	95532000	116140000	128110000	123050000	136990000	128530000	121860000	105320000	106560000	126410000	139390000	191710000	126370000	129810000	119240000	94057000	96294000	126770000	124330000	99643000	142560000	81973000	20	20	1	1.17237	0.235985	0.220549	0.0221159	0.010005
P23381	WARS	196090000	282370000	267730000	174050000	231220000	242640000	212380000	319090000	262240000	181080000	208450000	243220000	301240000	168500000	148970000	227630000	203560000	201920000	260960000	194180000	215780000	194990000	198780000	138500000	217710000	209830000	196810000	186850000	287930000	185240000	203590000	123550000	197840000	221290000	198360000	164940000	181150000	204090000	188110000	208910000	20	20	1	0.866755	0.202235	0.144938	0.0222005	0.0100553
Q96AQ6	PBXIP1	21192000	21702000	23167000	27373000	39227000	21018000	24837000	27710000	25793000	32019000	38054000	25878000	39721000	27394000	24233000	29446000	39143000	30184000	25805000	20362000	32220000	38001000	29656000	27931000	30560000	32283000	28251000	29379000	26954000	30521000	44917000	31290000	39602000	23831000	39535000	37578000	40685000	26263000	28200000	37857000	20	20	1	1.16173	0.225125	0.204693	0.0226385	0.0101056
E9PLK3	NPEPPS	939690000	1443000000	914940000	757040000	694000000	1073400000	1056800000	786040000	1034300000	847910000	1201900000	1074500000	1229700000	806900000	813140000	1255800000	947050000	861810000	1350900000	902510000	777160000	658810000	765150000	881370000	665020000	971470000	973760000	697800000	1159500000	1194300000	885860000	820290000	847570000	1014600000	711980000	719850000	758710000	868720000	826190000	1022500000	20	20	1	0.861404	0.209065	0.154588	0.0226903	0.0101559
P27348	YWHAQ	1762400000	2961900000	1783800000	1614900000	1503600000	1928200000	1933600000	1420900000	2186400000	1708500000	1593600000	1861500000	2034500000	1396800000	1864000000	1548000000	1734000000	1601000000	2177600000	1435200000	1643500000	1350400000	1620500000	1485400000	1693200000	1720600000	1613700000	1198400000	923090000	1184900000	1497300000	1697000000	1915100000	1643100000	1723900000	1513500000	1319300000	1983500000	1275800000	2126000000	20	20	1	0.863463	0.199644	0.16132	0.0227264	0.0102061
P00492	HPRT1	486640000	958310000	639290000	405020000	440870000	628600000	651810000	622410000	620470000	527620000	666740000	689580000	915640000	560920000	575710000	783710000	520740000	565930000	807910000	664960000	434820000	482970000	483940000	411620000	569810000	588150000	522440000	487960000	774750000	584000000	656700000	493400000	494110000	594660000	594000000	548650000	408090000	639350000	482800000	653920000	20	20	1	0.856534	0.225555	0.145948	0.0228985	0.0102564
P35573	AGL	73829000	103250000	82061000	63337000	87207000	80471000	87023000	77640000	91371000	80424000	80855000	93201000	91672000	82244000	90231000	94831000	51469000	88995000	100790000	79446000	66061000	75531000	98929000	91497000	85563000	82379000	84184000	57836000	93172000	60701000	62981000	68952000	54840000	71526000	64745000	77220000	81738000	58598000	70519000	86513000	20	20	1	0.888796	0.143001	0.153961	0.0231719	0.0103067
P50213	IDH3A	429080000	521070000	507260000	743630000	864240000	742570000	596840000	920040000	647130000	514330000	722420000	607090000	666510000	761560000	664980000	849550000	572390000	756730000	671400000	567680000	563290000	492480000	561750000	503780000	666480000	588390000	581960000	608540000	697970000	593770000	674190000	657920000	561980000	706870000	519030000	593300000	531880000	493200000	607620000	555590000	20	20	1	0.882452	0.195485	0.0984376	0.0231789	0.010357
P29762	CRABP1	13343000	24604000	39400000	170060000	17666000	55778000	21780000	76706000	161390000	27616000	18465000	11810000	23625000	47357000	27075000	16513000	18980000	46056000	20791000	132090000	157290000	109290000	608760000	444590000	129960000	42748000	73993000	52434000	19862000	72728000	56654000	19770000	25380000	248790000	72705000	162470000	98236000	39681000	230460000	34155000	20	20	1	2.78029	1.0061	3.12125	0.0234606	0.0104072
P28838	LAP3	184550000	456000000	228160000	229360000	204800000	364700000	289670000	322730000	372380000	266960000	278440000	217990000	406720000	238210000	185640000	308630000	267730000	278160000	365340000	256810000	182980000	187870000	221710000	236630000	303980000	244880000	269240000	198900000	275090000	314760000	202460000	221870000	198040000	301440000	250680000	219580000	209450000	174610000	219440000	341570000	20	20	1	0.834387	0.262726	0.167251	0.0234974	0.0104575
C9J6G3	GGPS1	9653300	13945000	10088000	6630200	9775900	16574000	9699700	10353000	9421700	9431400	11386000	7494800	9686200	9965400	7611400	12326000	8460000	9191300	18886000	10256000	7615500	4772400	10676000	6959800	12048000	7936200	8393000	9564800	12956000	10854000	7257100	7871100	10129000	8206100	6904800	8504400	6773300	7456100	9622600	8627200	20	20	1	0.82115	0.28105	0.186342	0.0236827	0.0105078
Q13153	PAK1	469320000	620390000	607070000	425010000	538490000	546650000	580470000	558140000	543090000	454530000	578390000	559910000	653690000	424090000	425760000	561330000	530180000	481290000	693940000	501360000	450920000	453310000	468470000	406900000	477110000	550010000	498500000	460420000	688170000	467310000	554580000	465480000	503300000	511820000	484420000	423300000	441690000	483160000	418570000	514660000	20	20	1	0.904121	0.140789	0.114841	0.0237307	0.0105581
P51991	HNRNPA3	439290000	186760000	459480000	397550000	347470000	297730000	395480000	244470000	293440000	518570000	269040000	225270000	165560000	585640000	684350000	167060000	366600000	321970000	114710000	338090000	567190000	453110000	606860000	500040000	420760000	233280000	356910000	484460000	123110000	220980000	290870000	625390000	551160000	337340000	617230000	541690000	609980000	564310000	376300000	526780000	20	20	1	1.32107	0.429961	0.43776	0.0246342	0.0106083
O75116	ROCK2	316440000	341850000	375600000	304000000	377240000	332820000	357420000	328060000	312040000	315230000	310400000	295500000	346960000	244450000	307810000	307840000	306230000	294600000	331650000	306340000	246260000	240290000	307700000	279990000	355170000	333660000	312580000	363370000	249170000	285680000	294970000	279470000	311150000	283660000	346850000	237790000	322330000	287190000	256060000	311750000	20	20	1	0.920875	0.0943912	0.118088	0.0248662	0.0106586
P08670	VIM	1457200000	1319300000	3175700000	11285000000	1294400000	2707800000	2641600000	5401500000	11929000000	3432600000	1927500000	2216800000	1582700000	6566600000	1873700000	2601900000	3523300000	4100300000	1599400000	5672000000	6398800000	7805500000	11354000000	12594000000	5260800000	4430300000	3875000000	6981600000	1872100000	5270000000	4668700000	2948900000	4326600000	7235500000	2960000000	17245000000	4988600000	4913500000	10182000000	2240600000	20	20	1	1.67153	0.801966	1.01277	0.0258253	0.0107089
P17987	TCP1	460910000	372670000	388690000	358690000	441510000	372180000	457990000	349190000	446640000	362510000	425400000	389840000	407800000	436330000	406020000	398690000	439450000	457730000	586270000	405190000	388370000	348980000	381130000	375300000	420960000	421050000	385270000	388160000	347920000	373520000	371130000	401740000	380350000	463680000	411240000	393440000	319880000	377470000	388510000	385840000	20	20	1	0.923508	0.126867	0.07206	0.0258349	0.0107592
O60861	GAS7	218780000	278830000	196180000	139290000	324730000	246590000	246190000	205460000	206720000	205010000	241240000	229720000	293520000	206380000	248210000	246620000	139460000	181700000	253640000	208220000	173490000	64442000	216140000	150140000	231780000	207970000	249790000	228850000	301900000	169790000	187660000	176540000	191530000	138550000	221120000	69872000	199130000	204110000	183030000	208850000	20	20	1	0.835756	0.202427	0.243142	0.0258965	0.0108095
Q96GG9	DCUN1D1	26610000	61902000	31519000	24314000	26919000	31911000	31938000	39046000	31048000	27344000	29384000	28587000	34623000	26720000	29483000	33993000	26132000	28740000	41722000	28984000	27107000	28936000	30950000	26589000	32569000	25542000	25010000	22248000	31601000	22190000	24174000	25447000	19233000	38057000	29232000	22381000	26867000	27555000	21769000	34303000	20	20	1	0.845286	0.257398	0.147357	0.0264955	0.0108597
P11177	PDHB	432090000	396390000	384060000	438860000	545060000	475420000	412380000	479020000	417900000	526400000	332510000	628310000	436910000	439430000	484840000	496320000	406570000	487350000	394340000	489410000	482370000	295010000	340050000	427460000	470320000	475180000	443530000	442560000	434050000	441690000	420890000	443480000	392370000	426510000	417720000	431400000	324840000	330450000	392230000	400540000	20	20	1	0.904332	0.145302	0.114473	0.0265487	0.01091
Q8NBS9	TXNDC5	20412000	17752000	29606000	45915000	17885000	18669000	23271000	25106000	41929000	20739000	19027000	20681000	14991000	37998000	26641000	14548000	26622000	23497000	11329000	20992000	30821000	33620000	44782000	39646000	21117000	32388000	28130000	27328000	15655000	25617000	21752000	27156000	31207000	32929000	31651000	33301000	30930000	34637000	27614000	22987000	20	20	1	1.24216	0.378083	0.275151	0.026589	0.0109603
Q16204	CCDC6	93170000	133150000	140110000	102970000	130400000	127060000	142240000	109670000	118090000	100950000	145070000	102690000	148140000	97200000	104630000	103980000	120940000	113200000	127040000	93513000	94472000	103720000	103110000	109130000	129000000	120460000	115400000	100440000	108730000	108470000	112650000	91937000	93152000	100100000	125680000	82675000	107490000	102580000	94671000	124510000	20	20	1	0.904072	0.152709	0.104625	0.0266994	0.0110106
P37235	HPCAL1	306520000	137160000	200340000	219090000	269440000	184030000	226520000	251680000	184970000	235980000	423630000	268790000	272950000	248750000	216310000	315980000	287260000	211740000	250410000	298520000	306740000	273580000	249440000	380740000	279230000	256310000	362080000	264590000	300900000	349280000	354340000	302870000	280950000	291430000	193630000	404650000	251610000	198540000	344110000	230680000	20	20	1	1.17278	0.243644	0.231638	0.0271465	0.0110608
Q8N987	NECAB1	81764000	140320000	95282000	95598000	97755000	128690000	122130000	77472000	126430000	101750000	115250000	98058000	151160000	99689000	91237000	111920000	95467000	105080000	117880000	99968000	69556000	110500000	79620000	109010000	98103000	122870000	92565000	101710000	94920000	92218000	110160000	94663000	110130000	103690000	41024000	102750000	60464000	84320000	102500000	95210000	20	20	1	0.871375	0.175702	0.178408	0.0272076	0.0111111
A0A0B4J1W3	NAA15	21165000	28894000	23759000	12691000	15668000	22951000	18240000	19986000	24667000	17876000	17454000	18517000	30038000	11839000	14588000	18799000	21491000	19809000	29623000	22408000	13569000	13529000	18896000	13257000	26212000	22350000	14454000	19192000	13944000	11183000	21586000	18700000	15393000	16001000	13797000	14891000	20910000	15491000	19061000	21349000	20	20	1	0.837505	0.25166	0.190885	0.0274105	0.0111614
Q96GY0	ZC2HC1A	63447000	70962000	72680000	41636000	67600000	48983000	58602000	66389000	53826000	49129000	65279000	53491000	93492000	35837000	43423000	46114000	44781000	47959000	71191000	39976000	49838000	44297000	34218000	41652000	60232000	49260000	47364000	48298000	66839000	41989000	48901000	40138000	50146000	43652000	57543000	36832000	52101000	50408000	36633000	60778000	20	20	1	0.846952	0.253857	0.151666	0.0274216	0.0112117
P35606	COPB2	41037000	13537000	31055000	34014000	32431000	21909000	29239000	20572000	28406000	39050000	22727000	24876000	14508000	38980000	42726000	30195000	32314000	35601000	14964000	33017000	44699000	42051000	41272000	39930000	35624000	25065000	27238000	34958000	16692000	25785000	25242000	46432000	39106000	22904000	45287000	40225000	47315000	43016000	36336000	30874000	20	20	1	1.22179	0.302837	0.309701	0.0276767	0.0112619
A6NLN1	PTBP1	9969000	12153000	11861000	13122000	12522000	10031000	10836000	13606000	12355000	10680000	6670000	9423900	7541300	7361400	11097000	9846400	9928300	12575000	7181800	14746000	15056000	15239000	18452000	14628000	17385000	7693800	9255300	12372000	8018700	8152500	9692200	14084000	12629000	15396000	9634800	17365000	10873000	12804000	12882000	12816000	20	20	1	1.19167	0.21226	0.30631	0.0277407	0.0113122
Q9NYF8	BCLAF1	56969000	41208000	63964000	47645000	63192000	46256000	61868000	37094000	45364000	46160000	56973000	60757000	46888000	55151000	42744000	42943000	56611000	45298000	29962000	41515000	58678000	63546000	48487000	54533000	57660000	46826000	51988000	49316000	51347000	55183000	52214000	55830000	53756000	52812000	61234000	61310000	62710000	54804000	44682000	65059000	20	20	1	1.11473	0.191026	0.115406	0.0283588	0.0113625
A0A087WSV8	NUCB2;Nucb2	8008700	10967000	14497000	12471000	9072300	12236000	10353000	16793000	10479000	9659800	11710000	11450000	13055000	9826300	9292700	14968000	16965000	11470000	12259000	12072000	12407000	14091000	13801000	19529000	12725000	14270000	11637000	18458000	18067000	18712000	10750000	10511000	14109000	15684000	10705000	15440000	14927000	9349100	12909000	9555300	20	20	1	1.16848	0.204946	0.259602	0.028752	0.0114128
Q15149	PLEC	1925100000	2710200000	2790000000	2456900000	2320100000	2306200000	2745500000	2118500000	2724900000	2532600000	2286000000	2887200000	2001500000	2685000000	2503400000	2073100000	2244700000	2411800000	1877400000	2129700000	2578800000	2518000000	2548300000	2522300000	2886600000	2415600000	2433100000	2858900000	1996800000	3493500000	2403400000	3068800000	3039000000	2614800000	2397600000	2536500000	2747100000	3078500000	2687200000	1843400000	20	20	1	1.10347	0.12857	0.157778	0.0289771	0.011463
P14621	ACYP2	325920000	606150000	314120000	247100000	308020000	326020000	318500000	330050000	350570000	199890000	295050000	307290000	510650000	259920000	285420000	440160000	253680000	299470000	360620000	279020000	226660000	208900000	259910000	232200000	311680000	311230000	262480000	197300000	498420000	293560000	218650000	255630000	287650000	251300000	232450000	202520000	321420000	252810000	262310000	354680000	20	20	1	0.822314	0.281696	0.205916	0.0290246	0.0115133
Q96KP4	CNDP2	1067000000	2518100000	1239500000	910640000	784200000	1218900000	1390600000	848110000	1438800000	1007200000	1043300000	1433700000	1573400000	1103000000	906660000	1013000000	1219500000	1080400000	1644300000	1111100000	1062200000	912840000	774830000	858560000	791630000	1172500000	923980000	739030000	751320000	1064700000	1036200000	1001000000	933740000	1319400000	1151700000	914180000	986940000	1029100000	927450000	1674000000	20	20	1	0.815648	0.313934	0.176692	0.0293329	0.0115636
P29992	GNA11	19111000	11185000	13741000	19069000	18248000	12578000	20002000	14728000	13926000	27687000	26068000	20518000	13022000	24572000	21904000	24386000	22984000	21982000	18342000	22441000	20028000	19522000	22135000	18999000	22622000	21233000	25178000	31273000	13225000	20616000	26002000	23599000	22481000	18326000	20762000	27749000	23384000	31838000	24406000	19065000	20	20	1	1.17063	0.24971	0.227515	0.0297593	0.0116139
P11277	SPTB	30549000	6835300	25961000	41165000	24151000	16621000	21770000	62810000	24286000	30227000	38278000	26655000	23475000	26036000	27141000	18553000	29321000	47594000	13655000	41375000	34175000	73548000	48147000	64085000	56730000	26301000	24410000	45411000	16449000	33067000	31179000	31023000	26833000	28843000	37053000	62122000	30276000	33066000	43252000	29472000	20	20	1	1.34518	0.437705	0.524159	0.0297867	0.0116642
A0A1C7CYX9		12121000000	22500000000	14196000000	10290000000	11059000000	15877000000	16164000000	11499000000	13958000000	13095000000	16671000000	13946000000	21537000000	13355000000	11501000000	17334000000	13917000000	11493000000	17479000000	10943000000	11678000000	10288000000	10320000000	12289000000	10867000000	13613000000	13871000000	12321000000	17719000000	14993000000	13300000000	11788000000	12443000000	13103000000	11479000000	10605000000	10148000000	12080000000	12244000000	14327000000	20	20	1	0.863433	0.234995	0.127912	0.0298709	0.0117144
P63261	ACTG1	15789000000	21966000000	16895000000	16009000000	13889000000	19316000000	16781000000	15162000000	18837000000	18642000000	17009000000	19464000000	18795000000	19869000000	17760000000	19585000000	17189000000	16633000000	16881000000	17410000000	16630000000	13543000000	14907000000	17255000000	18275000000	17092000000	17186000000	18152000000	15857000000	17138000000	16939000000	18004000000	15264000000	16271000000	14706000000	18139000000	16802000000	17279000000	15585000000	15767000000	20	20	1	0.934752	0.106258	0.0726202	0.0299361	0.0117647
P24666	ACP1	107060000	109120000	120240000	66726000	72740000	116580000	107080000	94415000	79065000	83864000	119960000	91628000	159550000	80744000	95597000	121990000	75548000	98016000	166350000	93938000	74732000	55937000	70138000	65505000	71535000	135320000	69008000	75546000	74744000	122600000	94463000	60686000	66992000	98340000	116940000	66826000	39598000	88358000	88544000	142820000	20	20	1	0.814786	0.255835	0.264149	0.0301564	0.011815
Q4J6C6	PREPL	181020000	223690000	200840000	154090000	215190000	245850000	232710000	216480000	216160000	180590000	219880000	235010000	236660000	174560000	185800000	250650000	168580000	207580000	236920000	207080000	173340000	182470000	166650000	163420000	191800000	220970000	196140000	212130000	211350000	225920000	198940000	178680000	187110000	222100000	198060000	175840000	186160000	182570000	157280000	213210000	20	20	1	0.9176	0.131368	0.0974452	0.0306237	0.0118653
P36871	PGM1	687140000	1058500000	728360000	572500000	752370000	814520000	637540000	785780000	734210000	644320000	730790000	786170000	907980000	552110000	593790000	898480000	644930000	716030000	1039300000	812300000	604820000	441110000	779680000	761180000	583270000	687640000	660280000	608560000	704370000	857860000	651230000	658370000	717430000	809850000	512870000	528320000	651270000	602930000	694030000	809320000	20	20	1	0.882578	0.185404	0.1415	0.030635	0.0119155
Q00059	TFAM	29085000	36931000	36313000	53829000	67875000	41837000	52094000	62121000	59308000	70586000	31741000	48377000	38558000	45045000	48744000	59152000	39952000	40702000	31553000	40834000	51856000	43132000	70239000	54869000	64390000	40205000	45158000	52241000	67161000	55494000	43670000	58788000	47865000	55516000	68729000	57122000	55466000	53312000	44900000	54568000	20	20	1	1.16054	0.261299	0.185192	0.031569	0.0119658
E5RHW4	ERLIN2	28115000	12721000	26052000	39946000	33704000	25512000	30038000	26104000	29012000	54007000	34054000	34117000	29164000	46938000	29202000	34883000	36184000	32627000	26447000	40754000	46786000	50117000	50065000	44716000	39847000	38444000	38649000	34220000	23265000	33007000	43441000	35772000	34782000	36863000	35524000	45911000	40485000	30617000	28677000	31116000	20	20	1	1.17353	0.267942	0.221653	0.0318239	0.0120161
P49758	RGS6	60736000	49372000	66917000	42983000	61491000	57129000	53319000	46443000	47824000	57269000	54283000	57108000	57005000	50334000	62235000	52821000	59239000	52843000	58485000	52694000	59125000	47836000	43176000	53856000	53269000	58755000	56326000	54344000	56811000	43842000	50736000	52589000	55581000	49667000	50401000	50491000	53205000	37251000	46035000	46012000	20	20	1	0.926197	0.106968	0.102516	0.0319105	0.0120664
Q5VT82	PCDH9	12872000	13919000	15011000	10979000	13578000	13581000	11246000	11887000	11507000	11654000	10517000	19459000	18989000	17597000	19227000	15343000	14953000	14864000	17177000	14189000	15977000	13130000	12932000	8173800	11431000	12441000	11734000	8969500	14417000	13606000	10113000	18614000	11888000	13993000	12903000	12057000	11656000	11330000	10678000	15490000	20	20	1	0.871718	0.196408	0.167342	0.0323688	0.0121166
P63010	AP2B1	1132600000	963200000	1088100000	947730000	1129800000	967650000	1243100000	988220000	992070000	1135000000	1328200000	1181200000	1140700000	1083000000	957700000	1222500000	1265700000	1102500000	1150700000	1097700000	967250000	832160000	964240000	894500000	1129800000	1099900000	1234500000	1006400000	1191500000	1291500000	1027000000	1014600000	1077500000	904590000	915210000	986100000	940410000	1045300000	1034700000	957990000	20	20	1	0.927558	0.100046	0.10657	0.0327536	0.0121669
P04406	GAPDH	11651000000	21772000000	13904000000	11621000000	11756000000	15759000000	14883000000	14694000000	14099000000	10869000000	15938000000	14587000000	20198000000	13294000000	10473000000	18694000000	13270000000	14190000000	17836000000	11467000000	11228000000	10349000000	11052000000	12580000000	11774000000	13450000000	12209000000	11638000000	19036000000	15767000000	13053000000	10867000000	11447000000	14238000000	12033000000	11285000000	11089000000	11945000000	12754000000	15700000000	20	20	1	0.871248	0.213902	0.145209	0.0327778	0.0122172
Q6FI81	CIAPIN1	30987000	15345000	32808000	24893000	23421000	19611000	21907000	15459000	16645000	29698000	20155000	17165000	10979000	27818000	38114000	10228000	18822000	22062000	12569000	20764000	36755000	29578000	25436000	20126000	27309000	21386000	27573000	31795000	16541000	12035000	18880000	32172000	31148000	15715000	36513000	29027000	37433000	28642000	32104000	23041000	20	20	1	1.24161	0.348513	0.341657	0.0329105	0.0122675
Q9NPJ3	ACOT13	136580000	170500000	165700000	155160000	181520000	167100000	174110000	249270000	208870000	174130000	163980000	228880000	215200000	158980000	183860000	220230000	172670000	195780000	181360000	167900000	149640000	167960000	130380000	150380000	190810000	180790000	155970000	152890000	257140000	171270000	146110000	145990000	142850000	204110000	160720000	175550000	138700000	130880000	144510000	173960000	20	20	1	0.890742	0.152126	0.160568	0.0332922	0.0123177
A0A2U3TZH3	EEF1A2	1233100000	1221600000	1022500000	1006100000	1248600000	1007800000	934530000	1044200000	968220000	941830000	1029500000	922730000	1129200000	1005700000	1105400000	1198900000	913510000	983000000	1293800000	1110500000	1051200000	945130000	1033100000	868140000	1094300000	1090400000	1083900000	911150000	836960000	1093900000	1001800000	959240000	835790000	1083900000	996240000	840220000	1123700000	1004200000	942850000	1021900000	20	20	1	0.929519	0.111782	0.0887661	0.0336584	0.012368
P07195	LDHB	4791900000	9395700000	6162500000	4710800000	6839200000	6623700000	6453100000	8031000000	5709500000	5818300000	6142700000	6287500000	8011600000	5402600000	5055700000	6991000000	5170800000	5945500000	8175000000	5636300000	4913900000	5184900000	5398300000	4369800000	5872100000	5486000000	5298200000	5095600000	8428200000	6180700000	5828800000	5515200000	5409400000	5904500000	5456600000	4879100000	5535400000	5743200000	5021100000	6908700000	20	20	1	0.88281	0.195512	0.133633	0.0337977	0.0124183
Q9H832	UBE2Z	20447000	21471000	18847000	18161000	16468000	24424000	27100000	17650000	26439000	23380000	27556000	23599000	17309000	18875000	22009000	28160000	22467000	16836000	21553000	18140000	14354000	15285000	17338000	20301000	24740000	23206000	21907000	18445000	25708000	16050000	18171000	18222000	16653000	16181000	19021000	18617000	19515000	18756000	21921000	18661000	20	20	1	0.888977	0.175415	0.141403	0.0339633	0.0124686
Q9BPU6	DPYSL5	460350000	853700000	535510000	376040000	520670000	490560000	562430000	428510000	665850000	450170000	591090000	533380000	691140000	411930000	450170000	609620000	445030000	437420000	1028000000	478220000	500400000	402090000	390650000	365900000	445900000	629280000	417590000	457960000	532200000	572340000	450150000	457680000	446840000	466390000	517300000	415480000	431770000	496310000	287120000	564340000	20	20	1	0.839189	0.290033	0.141504	0.0341876	0.0125189
P61960	UFM1	34449000	65190000	39916000	35988000	34227000	40356000	39769000	35286000	50391000	32081000	38876000	32510000	53133000	28922000	36460000	40302000	36965000	33511000	53298000	31385000	35261000	36894000	28464000	30479000	32222000	36061000	29288000	27863000	45226000	41075000	40975000	32639000	32850000	42679000	30168000	26480000	31863000	38776000	32209000	37247000	20	20	1	0.868482	0.229474	0.133462	0.0343102	0.0125691
P51580	TPMT	6060200	16105000	10211000	6269300	9329800	9897100	8679200	6150900	9083200	8525500	7175300	7619200	13279000	5805500	8111100	8240500	9435600	12215000	8394900	7159000	4782800	7445600	9677300	9742400	6849500	6790700	10728000	6326200	13046000	11355000	2756600	6138400	4661100	6496600	7641000	2952000	5156700	3828100	9326300	3972400	20	20	1	0.785798	0.2904	0.325544	0.0343592	0.0126194
J3QL05	SRSF2	60898000	76054000	63780000	79591000	92404000	83266000	65242000	65915000	72549000	66260000	86755000	70801000	74601000	58495000	71490000	107070000	63081000	67199000	98414000	68710000	70158000	101130000	84593000	75327000	82350000	85506000	57135000	74625000	97196000	87822000	93259000	65715000	66234000	130330000	95001000	77986000	82309000	80496000	80566000	123390000	20	20	1	1.14643	0.174858	0.24075	0.0345038	0.0126697
P48163	ME1	249030000	331290000	263300000	199760000	186620000	294430000	279040000	239190000	280360000	238360000	259600000	304350000	356160000	233290000	196960000	318700000	231400000	259790000	380760000	235220000	223770000	216690000	197510000	236080000	259780000	276910000	273920000	221930000	285600000	236210000	246700000	224700000	212580000	246170000	232790000	228610000	243450000	220530000	228950000	257380000	20	20	1	0.893707	0.19509	0.085848	0.0345465	0.01272
P05556	ITGB1	25362000	27596000	45630000	63975000	33015000	48870000	36159000	45802000	42972000	34890000	30971000	38306000	30751000	38765000	34779000	32378000	39940000	37646000	34433000	39346000	36571000	49679000	45127000	49674000	42585000	31941000	41274000	40614000	35446000	46235000	43042000	40384000	38926000	48219000	32604000	61155000	41789000	46579000	55458000	44421000	20	20	1	1.14462	0.225862	0.189243	0.0345505	0.0127702
A0A1B0GVD5	CTSD	794340000	1357500000	1049300000	934810000	984500000	1074000000	1150200000	893540000	1110300000	838170000	960310000	1109400000	1232600000	1060100000	1064400000	1201800000	832480000	1054600000	1343100000	918620000	823220000	927620000	691860000	747750000	878910000	937250000	876320000	815400000	1154000000	996860000	1104000000	922520000	931660000	1240300000	781590000	918380000	1018700000	1050200000	1012200000	1065700000	20	20	1	0.901277	0.151601	0.132516	0.0346388	0.0128205
Q8N163	CCAR2	28607000	26138000	27954000	22398000	30451000	19854000	28839000	25567000	20943000	27213000	28427000	21453000	21376000	29246000	24524000	23070000	27758000	24076000	19035000	24757000	28644000	27991000	34081000	27493000	30847000	32484000	13554000	35533000	18967000	24769000	25559000	26577000	35481000	27461000	28879000	32981000	30382000	28515000	22713000	32156000	20	20	1	1.12634	0.137434	0.217014	0.0351531	0.0128708
Q9Y285	FARSA	184180000	92392000	279720000	182180000	171300000	125630000	127350000	139440000	197660000	155460000	135430000	128090000	80165000	210970000	202330000	157310000	193040000	132090000	169210000	144270000	156390000	155750000	124380000	178190000	103550000	153790000	94531000	108810000	74971000	102810000	138250000	154550000	196870000	112740000	164390000	170210000	115490000	133940000	119790000	106970000	20	20	1	0.831107	0.281745	0.19886	0.0354289	0.0129211
Q14515	SPARCL1	94157000	160540000	125100000	106830000	118980000	123610000	94200000	132150000	82830000	100900000	114930000	105810000	119060000	101760000	89442000	93269000	109340000	139870000	102910000	90157000	103190000	105360000	105970000	79134000	123840000	86237000	70471000	109540000	101670000	96043000	88061000	100520000	86765000	97889000	103420000	91434000	117750000	101220000	97239000	112780000	20	20	1	0.89695	0.175268	0.116207	0.035581	0.0129713
P49368	CCT3	443190000	353310000	385030000	350980000	414520000	362040000	481970000	358850000	457970000	390670000	481350000	353220000	384690000	401340000	382090000	374030000	395240000	383440000	429650000	378360000	354370000	351480000	318690000	361090000	378370000	426080000	365790000	373600000	329100000	321850000	379470000	386020000	313410000	398560000	425500000	392010000	356240000	426200000	384970000	398940000	20	20	1	0.934664	0.102755	0.0869931	0.036481	0.0130216
Q9UNW9	NOVA2	12331000	10475000	16791000	13841000	18110000	12890000	16438000	15672000	12784000	16683000	18126000	14652000	12600000	16804000	19971000	15330000	16567000	13026000	10730000	14621000	15114000	16047000	17338000	13445000	15229000	11078000	13639000	17708000	15791000	19709000	16423000	17600000	17514000	16817000	16202000	19069000	21091000	18319000	15236000	18646000	20	20	1	1.11249	0.171801	0.156061	0.0365843	0.0130719
Q9NVI7	ATAD3A	26429000	6633100	16325000	41728000	30460000	14400000	19727000	18110000	16968000	41142000	20349000	25566000	8436100	49078000	36687000	25698000	29879000	36426000	8477800	38067000	38037000	37271000	37768000	41317000	27869000	25793000	45451000	42593000	12601000	24576000	39601000	39643000	34887000	18571000	29057000	45196000	39468000	29162000	34082000	17656000	20	20	1	1.29381	0.479119	0.371043	0.036874	0.0131222
Q9NYB0	TERF2IP	9978100	7597600	9291900	7172800	10491000	7179800	9917200	5909400	7645500	10404000	5457200	6754100	5023500	8025800	10841000	5898800	7602500	5544200	5837400	6207800	8900700	10131000	10338000	8483900	7866600	6810100	7899800	10168000	5301700	6406800	8360400	8788100	9823900	6712100	12550000	9846100	10007000	13643000	7361200	10304000	20	20	1	1.17622	0.247821	0.267003	0.036906	0.0131724
P16402	HIST1H1D	290470000	65290000	409190000	298690000	496760000	393060000	421120000	506840000	590290000	435270000	313680000	427380000	391250000	269700000	359690000	447440000	377460000	462040000	539510000	304900000	510430000	329500000	357790000	434130000	738220000	440300000	376140000	497380000	727720000	369930000	469380000	439880000	609600000	580670000	518690000	257780000	540590000	577820000	344550000	356700000	20	20	1	1.21502	0.295938	0.332243	0.0371303	0.0132227
P35580	MYH10	1155000000	614270000	861940000	1055300000	1051800000	869400000	896420000	1004300000	890810000	1083400000	999550000	1158100000	764500000	1074100000	1047100000	1146200000	1092300000	1041900000	868320000	1156200000	1036000000	1053800000	964310000	1091500000	1073100000	1109500000	1143700000	1146900000	1025000000	1327700000	1131800000	1203700000	1062600000	935210000	991690000	1068000000	1120200000	1106900000	1111400000	848540000	20	20	1	1.08677	0.147139	0.101895	0.0372862	0.013273
P84074	HPCA	48361000	18862000	18633000	30291000	39163000	37615000	34124000	29012000	36177000	36454000	48967000	43986000	29021000	63001000	30827000	69544000	39298000	38719000	45942000	43320000	46920000	43786000	29860000	51679000	30167000	68399000	53722000	46365000	60663000	64201000	72768000	47494000	55379000	38822000	38221000	56135000	39204000	39719000	33177000	35503000	20	20	1	1.21869	0.32113	0.320948	0.0376348	0.0133233
A0A2C9F2P4	PPT1	87832000	107920000	114370000	141970000	114500000	148360000	163140000	119700000	161000000	120930000	114560000	178920000	143110000	152290000	126760000	102140000	109880000	138440000	186140000	102400000	83788000	89225000	80380000	116680000	131100000	128240000	111480000	124140000	131230000	133580000	91264000	141630000	102530000	138060000	88982000	150140000	114880000	131750000	115540000	99215000	20	20	1	0.874532	0.205313	0.159439	0.0376684	0.0133736
H3BPE1	MACF1	354090000	206840000	299790000	338220000	363700000	282730000	323840000	309170000	290130000	349130000	334930000	330470000	253790000	334810000	375620000	285270000	329760000	315790000	211780000	315880000	330060000	333650000	314330000	371040000	326520000	343940000	355640000	388880000	286040000	348900000	348370000	366770000	401010000	303040000	304360000	337730000	361350000	329140000	342630000	258740000	20	20	1	1.08805	0.146143	0.109174	0.0377912	0.0134238
Q15008	PSMD6	60952000	59694000	72412000	64837000	75322000	53098000	61842000	73289000	47556000	49196000	67699000	47796000	42287000	55645000	60154000	48464000	67913000	62498000	58336000	70221000	62831000	65303000	82684000	55375000	75581000	70683000	59533000	71642000	53565000	55471000	61647000	63910000	76996000	63682000	79708000	63369000	90052000	70840000	63084000	49790000	20	20	1	1.11385	0.160629	0.173651	0.0378138	0.0134741
P09496	CLTA	314310000	378920000	363790000	282910000	493920000	422780000	501280000	455520000	410630000	374270000	533530000	383190000	646790000	291600000	454400000	555460000	377480000	422320000	400930000	431880000	519080000	391150000	451910000	395260000	550880000	567500000	548670000	442540000	549220000	589140000	594550000	466040000	399770000	404030000	403380000	397980000	394820000	664510000	491300000	455510000	20	20	1	1.13905	0.211857	0.196767	0.0379628	0.0135244
Q96T17	MAP7D2	96363000	165850000	120780000	74526000	118860000	134140000	116390000	142500000	95702000	88226000	101330000	89687000	127710000	55219000	88357000	95795000	70249000	81846000	144520000	70064000	81805000	74614000	70945000	68231000	98962000	80295000	54077000	88377000	123550000	90767000	95248000	65743000	83003000	99338000	110010000	59689000	95567000	109750000	74604000	117190000	20	20	1	0.838147	0.279333	0.185173	0.038151	0.0135747
Q9NUJ1	ABHD10	190050000	291370000	182550000	214860000	242660000	257380000	236200000	275010000	252520000	173630000	201910000	272550000	279570000	206260000	267950000	296020000	241080000	245890000	272970000	244700000	158010000	190270000	189390000	222050000	214420000	256850000	207210000	195560000	344050000	246640000	203000000	241020000	178310000	305540000	134200000	198060000	147890000	185350000	216140000	217200000	20	20	1	0.877409	0.150791	0.204999	0.0381986	0.0136249
O43765	SGTA	51945000	91694000	59946000	46088000	61957000	62506000	75467000	63283000	60784000	74766000	66860000	40453000	64826000	54943000	51386000	56510000	58323000	55152000	62991000	62713000	60892000	73608000	60090000	61998000	71475000	54365000	73501000	55415000	60257000	67410000	74906000	62184000	70402000	77418000	65627000	68558000	74485000	70208000	67525000	79407000	20	20	1	1.10399	0.18089	0.117571	0.038588	0.0136752
Q8WXF1	PSPC1	80624000	109070000	99474000	69745000	98714000	97577000	87005000	68844000	79787000	70575000	89712000	98951000	99161000	81749000	119870000	82442000	83674000	88651000	97711000	99520000	82846000	102890000	95371000	87977000	95390000	93820000	89193000	85572000	111790000	101070000	116960000	117860000	149780000	119550000	92352000	65942000	103540000	112230000	74502000	141890000	20	20	1	1.13183	0.148316	0.229946	0.0387113	0.0137255
Q9P265	DIP2B	46404000	98671000	55555000	44769000	49779000	57030000	57310000	55373000	49357000	42839000	47025000	52571000	68086000	45036000	56658000	56258000	59943000	52866000	77037000	46915000	46966000	40191000	46187000	43316000	48774000	50563000	43416000	45252000	76539000	51010000	57459000	46920000	40906000	49948000	52028000	37478000	46023000	50354000	38653000	57515000	20	20	1	0.866024	0.232141	0.153415	0.0387142	0.0137758
Q6YN16	HSDL2	92639000	188420000	121890000	124870000	122250000	142510000	136140000	125210000	146060000	112140000	140770000	143580000	174440000	118700000	174970000	173270000	135120000	137540000	175340000	143290000	147950000	101090000	119880000	116780000	121010000	125470000	120860000	82043000	124290000	126920000	118880000	140610000	129270000	171130000	130200000	136170000	141760000	128150000	125710000	128750000	20	20	1	0.896709	0.175743	0.124481	0.0391417	0.013826
P55290	CDH13	56252000	53855000	80572000	64687000	57864000	52338000	69791000	62252000	55088000	67419000	65198000	76914000	87371000	62618000	54897000	76496000	58574000	75520000	50964000	48463000	58573000	52538000	47814000	57089000	60249000	40912000	49929000	64019000	66010000	55678000	70003000	70249000	57157000	56437000	50215000	59904000	50704000	56183000	73247000	48594000	20	20	1	0.896934	0.171089	0.13108	0.0394089	0.0138763
Q16658	FSCN1	569160000	1246000000	577850000	370440000	555480000	780410000	682570000	640100000	604570000	628490000	572570000	626380000	982670000	425950000	695250000	750070000	545090000	518560000	958670000	611650000	511190000	511950000	468000000	497210000	526070000	628170000	557500000	585570000	641910000	459590000	551110000	590660000	563180000	695610000	673840000	438760000	481370000	556200000	510820000	771880000	20	20	1	0.841002	0.302439	0.129095	0.0400859	0.0139266
O95202	LETM1	154020000	51668000	117590000	178020000	192510000	129940000	134840000	141630000	126390000	174150000	180450000	223900000	88703000	203850000	160960000	244720000	175620000	186090000	96037000	186810000	178980000	158170000	230040000	186250000	160970000	175300000	193040000	185380000	217770000	264370000	169710000	173040000	203320000	141730000	149040000	223700000	196050000	183630000	182040000	123180000	20	20	1	1.17402	0.300278	0.20729	0.0402855	0.0139769
A0A087WYS1	UGP2	512130000	953670000	619340000	436270000	516190000	686600000	727550000	726170000	685250000	511920000	657210000	620260000	782430000	459640000	475920000	676560000	598390000	639130000	711880000	516580000	530730000	505070000	592970000	478430000	571130000	504190000	524490000	466860000	804330000	448150000	683980000	451430000	525980000	652630000	523840000	391260000	517280000	579200000	450200000	743930000	20	20	1	0.87477	0.203332	0.167445	0.0402894	0.0140271
Q15555	MAPRE2	246380000	100380000	144640000	150550000	168960000	115410000	133920000	123000000	109460000	212390000	202130000	107200000	94193000	233300000	234670000	111540000	186370000	172190000	103010000	192730000	229130000	222600000	160620000	153590000	178270000	165130000	256950000	191200000	110650000	129780000	171910000	203470000	196570000	122240000	265760000	186510000	235980000	203520000	220880000	163740000	20	20	1	1.19923	0.319715	0.272112	0.0405633	0.0140774
Q3LXA3	DAK;TKFC	28853000	67579000	48779000	28536000	30679000	46901000	33476000	41923000	39763000	32265000	32779000	37532000	50378000	22459000	42571000	39109000	41259000	37474000	59511000	24774000	31535000	32193000	42934000	28897000	33941000	47718000	27955000	28716000	33410000	32186000	25756000	34127000	31335000	38157000	30230000	17074000	30207000	38158000	34409000	42304000	20	20	1	0.840633	0.287337	0.169838	0.0407916	0.0141277
Q9UQ03	CORO2B	30646000	19652000	26279000	24682000	20174000	22180000	27970000	18317000	18556000	23950000	25155000	20911000	16236000	24363000	18527000	18572000	25434000	24636000	28391000	20975000	20647000	18600000	16383000	23010000	19692000	20388000	19707000	18680000	11722000	13857000	12751000	27902000	21596000	22081000	17993000	29220000	16656000	23145000	20966000	24028000	20	20	1	0.875809	0.17333	0.196818	0.0409052	0.014178
Q92820	GGH	17185000	27369000	24023000	23551000	18166000	30491000	33517000	32628000	29762000	23031000	25882000	17099000	29720000	20609000	14240000	19680000	21301000	20449000	20948000	21765000	17435000	21414000	24483000	19876000	19767000	17783000	24841000	17555000	31545000	25730000	14977000	13123000	16009000	29045000	13687000	15519000	20003000	19951000	14806000	22902000	20	20	1	0.849464	0.233013	0.216499	0.0409376	0.0142283
P46060	RANGAP1	41513000	31583000	41955000	31892000	39719000	33194000	31251000	32092000	33637000	41365000	33848000	35373000	26514000	36777000	45058000	34002000	35547000	36658000	33801000	33615000	44856000	38420000	41730000	39039000	39342000	35580000	34741000	49651000	28451000	40033000	31713000	44696000	42625000	34968000	40898000	32466000	50850000	44277000	38912000	28815000	20	20	1	1.10244	0.126634	0.174857	0.0410739	0.0142785
Q14894	CRYM	763060000	651620000	651570000	615510000	929500000	770640000	755260000	577650000	817930000	509710000	763670000	705120000	874290000	616390000	642720000	658970000	676340000	497550000	933600000	826460000	650360000	486920000	672860000	622190000	636960000	825260000	745180000	778150000	675510000	784570000	571860000	710900000	550490000	727200000	510130000	537660000	541440000	603600000	508530000	570670000	20	20	1	0.89274	0.175717	0.143013	0.0411197	0.0143288
Q92973	TNPO1	11638000	5784200	10499000	13648000	12103000	8533200	10133000	8545400	7273800	13574000	8606400	9110200	8326900	11999000	10176000	5825700	11729000	15358000	6429700	11511000	13484000	14276000	14755000	14904000	11521000	8918900	13674000	11438000	7848700	7331900	8737300	11320000	10880000	9976900	11571000	12615000	16849000	14323000	11176000	10198000	20	20	1	1.17427	0.267065	0.254691	0.0413448	0.0143791
C9JIF9	APEH	144460000	167080000	114460000	97396000	108250000	134760000	138320000	154580000	137910000	95217000	128620000	111480000	152690000	103790000	85795000	142850000	104530000	113480000	146970000	124390000	80216000	112180000	128640000	119440000	108110000	100980000	116780000	118310000	151550000	118900000	115850000	100690000	104130000	120710000	111870000	104820000	115780000	100010000	101350000	121950000	20	20	1	0.898381	0.181224	0.113539	0.0414163	0.0144294
Q14194	CRMP1	1760600000	2522900000	1983400000	1203600000	1539500000	1860700000	1898200000	1534000000	1859600000	1503700000	2250900000	2156600000	2696800000	1221200000	1842200000	2158700000	1782300000	1496300000	2376200000	1630900000	1477600000	1300000000	1344700000	1557500000	1528800000	1898500000	1701100000	1440100000	2258500000	1726200000	1904600000	1542900000	1837100000	1850100000	1550200000	1413200000	1341900000	1575500000	1562600000	1947500000	20	20	1	0.878758	0.217699	0.132807	0.0414414	0.0144796
Q86UR5	RIMS1	10705000	7493800	9065300	10589000	12988000	10756000	8738000	11432000	9909300	10005000	10013000	13979000	10355000	8220500	12278000	12056000	11694000	9208000	9015600	11108000	14315000	12621000	8842300	12764000	12026000	12444000	13574000	15461000	15584000	11714000	10673000	10966000	11837000	12412000	9534900	10120000	12616000	9464400	9582300	8122900	20	20	1	1.11958	0.155971	0.199169	0.041522	0.0145299
B1ANR0	PABPC4	23406000	14944000	20392000	17019000	25343000	18244000	17158000	17487000	15890000	14222000	19782000	14095000	23344000	14326000	21261000	26204000	13253000	17144000	20824000	19372000	16557000	13787000	15343000	10916000	14640000	15803000	11373000	16103000	16846000	13562000	23403000	11982000	12126000	16518000	19131000	13966000	19021000	23038000	17838000	21648000	20	20	1	0.865915	0.205839	0.196025	0.0415505	0.0145802
A0A087X1Z3	PSME2	20937000	19243000	20276000	21166000	18625000	16414000	18531000	26123000	23990000	16247000	22587000	23075000	20633000	19844000	15812000	25169000	23695000	17987000	25734000	25461000	19819000	23139000	34112000	27316000	29651000	27548000	22081000	24101000	19348000	21580000	29373000	18648000	19086000	24651000	21095000	25121000	21270000	19989000	20896000	22833000	20	20	1	1.11887	0.155959	0.197731	0.041788	0.0146305
P16949	STMN1	3262700000	5661000000	3869700000	2241400000	3623100000	3693700000	3778100000	3625900000	3193100000	2939100000	3764600000	2905800000	4461200000	2379300000	3435000000	3189300000	2527900000	2408800000	3431400000	2840600000	2276400000	2583400000	2968300000	2533900000	3199200000	2991600000	2485400000	3236100000	4244800000	2702200000	3321900000	2230100000	3148200000	3078600000	3821200000	2104700000	2635400000	2410000000	2380400000	3652300000	20	20	1	0.862749	0.235399	0.170009	0.041815	0.0146807
P18859	ATP5J	66420000	64263000	57976000	126140000	147010000	98155000	133190000	112650000	133550000	157960000	98447000	141520000	80780000	139970000	102380000	149880000	128850000	122630000	107280000	110410000	91202000	119630000	70705000	101650000	115660000	116800000	158320000	186910000	190300000	186280000	115590000	133640000	142220000	160020000	111440000	149250000	163220000	137480000	126380000	116380000	20	20	1	1.18145	0.259358	0.28515	0.0419955	0.014731
P12081	HARS	76285000	122890000	120170000	80154000	96038000	106480000	90063000	101680000	110180000	71308000	112170000	84916000	99773000	71089000	69593000	111790000	79197000	86878000	115000000	83673000	67348000	70567000	90986000	86894000	87815000	103750000	94131000	96036000	96553000	88856000	96337000	87444000	78005000	90004000	66784000	81330000	77905000	84158000	74448000	78170000	20	20	1	0.898479	0.183871	0.109549	0.0420056	0.0147813
A0A087X0X3	HNRNPM	94491000	59414000	90315000	108360000	68009000	75288000	114540000	59280000	80454000	124520000	72994000	66740000	47296000	147800000	123310000	62407000	86323000	76352000	34293000	88824000	101690000	95020000	86184000	100120000	93870000	70802000	94243000	93336000	51792000	86396000	86854000	120120000	112480000	97695000	119180000	112370000	140790000	144920000	102300000	105850000	20	20	1	1.19929	0.337441	0.254052	0.0420151	0.0148316
O75131	CPNE3	38699000	36181000	26954000	34125000	38794000	51939000	43956000	34681000	43705000	39612000	40275000	41731000	58913000	49716000	32708000	37386000	43805000	45552000	56738000	45220000	47529000	44428000	47005000	45697000	49035000	53023000	48125000	39338000	55817000	48821000	36702000	43348000	47383000	48693000	36620000	56655000	46094000	45519000	40661000	51761000	20	20	1	1.10892	0.189686	0.131017	0.0420862	0.0148819
Q9Y6C9	MTCH2	42765000	6813900	22933000	37277000	44915000	18545000	25859000	20565000	17938000	32361000	25810000	43584000	14209000	37191000	32019000	41244000	32605000	31233000	17223000	32884000	46570000	47718000	33740000	38497000	34410000	37817000	36358000	26583000	21343000	36853000	33833000	38019000	28835000	26801000	25396000	43833000	46635000	37312000	45341000	20438000	20	20	1	1.22208	0.37266	0.288863	0.0422495	0.0149321
P09936	UCHL1	4799900000	8557500000	6886200000	5808300000	6084100000	5962500000	7337500000	7412200000	8225200000	5842100000	6231600000	6099100000	7073400000	5372300000	5521400000	5990700000	5851100000	5697000000	7079700000	5223900000	5854700000	6346400000	5208500000	4735200000	6486200000	5986900000	6759700000	4883200000	5499600000	6396600000	6863300000	5419300000	5229600000	4380800000	5731500000	5049600000	6012000000	6309700000	6071200000	6360000000	20	20	1	0.909711	0.156593	0.110512	0.0425582	0.0149824
Q9Y2J0	RPH3A	473940000	155360000	333890000	486790000	552790000	307860000	324180000	318560000	289500000	572070000	475740000	345380000	235150000	549780000	547120000	388480000	510580000	464670000	240660000	417920000	609350000	530030000	382730000	443070000	387030000	456630000	656100000	498220000	473450000	368320000	324690000	571810000	537840000	350230000	528390000	602150000	504370000	482930000	497930000	277630000	20	20	1	1.18678	0.306809	0.253115	0.0426527	0.0150327
P16219	ACADS	20540000	25580000	25384000	16782000	15815000	28331000	23432000	9702500	19652000	27918000	27419000	9058100	29475000	15815000	16051000	32065000	27168000	21618000	43169000	23069000	13836000	12467000	12137000	15421000	8429000	9595300	12590000	20026000	17295000	27888000	14112000	19421000	17280000	29589000	33678000	14955000	14660000	27284000	16137000	22234000	20	20	1	0.783843	0.348925	0.301947	0.0430346	0.015083
P48059	LIMS1	8042600	8266900	16352000	29013000	13307000	16156000	13687000	18254000	16138000	12226000	14381000	14538000	7629400	13746000	13189000	8014500	17509000	17912000	11338000	21449000	18299000	24799000	31360000	19212000	17892000	12264000	22934000	13615000	7477000	9550900	15591000	15495000	11186000	20052000	19080000	25360000	21791000	19005000	25540000	14384000	20	20	1	1.25327	0.349512	0.413079	0.0432453	0.0151332
Q96FC7	PHYHIPL	479220000	760370000	622000000	417730000	601680000	666770000	642860000	501410000	572570000	531570000	574610000	489170000	593910000	523280000	542700000	508660000	507360000	472440000	476710000	538610000	457720000	515080000	522240000	412690000	603800000	545860000	487830000	468150000	408910000	249660000	508690000	487650000	471380000	473860000	569710000	467020000	590630000	628700000	378070000	640300000	20	20	1	0.896978	0.145441	0.167278	0.0446004	0.0151835
P25786	PSMA1	139190000	248610000	224950000	181790000	220200000	186990000	209330000	243240000	244700000	147880000	233210000	197960000	243940000	151760000	150710000	197280000	191830000	166820000	207850000	184300000	153450000	184840000	160020000	171590000	217990000	177310000	177510000	170300000	219810000	178420000	196690000	142070000	168660000	207910000	187950000	142290000	212130000	154490000	155270000	196560000	20	20	1	0.899993	0.177072	0.121054	0.0447386	0.0152338
Q03252	LMNB2	136000000	183380000	155390000	144240000	144620000	155510000	182290000	128530000	184910000	190130000	166220000	216170000	166770000	149470000	155210000	179480000	141790000	135850000	142610000	121100000	165980000	151360000	133350000	192440000	179730000	149440000	147730000	191150000	202180000	218580000	195770000	195320000	184140000	225010000	164960000	124160000	185630000	190560000	148910000	171930000	20	20	1	1.10651	0.152217	0.171591	0.0447524	0.0152841
A0A0A0MSW4	PITPNB	41867000	69999000	39201000	36726000	30647000	44261000	45039000	33521000	43481000	43198000	39721000	42302000	47746000	32566000	41296000	41587000	45404000	35256000	53307000	44486000	33005000	35805000	39242000	39048000	33031000	42921000	32850000	27902000	42968000	46718000	36948000	43852000	39384000	38686000	45506000	29067000	33553000	35873000	32812000	47905000	20	20	1	0.888993	0.198012	0.135583	0.0463424	0.0153343
P52888	THOP1	28875000	60255000	40340000	30744000	30590000	37167000	28996000	26801000	28496000	25964000	32118000	29749000	36917000	28021000	35336000	34743000	31128000	32393000	50260000	31057000	25483000	24097000	32882000	24704000	26860000	45289000	28620000	26294000	37831000	31668000	34224000	31324000	27780000	31276000	25361000	29978000	25608000	27845000	27299000	24639000	20	20	1	0.866331	0.244411	0.153378	0.0464489	0.0153846
P49902	NT5C2	19822000	26393000	23605000	14858000	14780000	18982000	18971000	13621000	28954000	15258000	24859000	14519000	29653000	16456000	15016000	22679000	20207000	18637000	29180000	19385000	17350000	12467000	9513400	23126000	21247000	14873000	18453000	11054000	20637000	17072000	21865000	14334000	14159000	27167000	18203000	15231000	8771400	19684000	16244000	19556000	20	20	1	0.84026	0.260107	0.230669	0.0469154	0.0154349
Q9NS86	LANCL2	77208000	51193000	60369000	56231000	55691000	45643000	40337000	62825000	50162000	52698000	75963000	72575000	57459000	50135000	45737000	79552000	52634000	60540000	50596000	52538000	55407000	36402000	61598000	45207000	62041000	59358000	67239000	46785000	50474000	66193000	54339000	40782000	35086000	48598000	48293000	47179000	53196000	57387000	44291000	33562000	20	20	1	0.881166	0.192739	0.172604	0.0469823	0.0154852
P55809	OXCT1	925930000	1002400000	1034000000	853320000	1122400000	957960000	895370000	1105800000	946690000	872220000	814680000	1068600000	1093300000	927500000	1104000000	1169800000	961580000	1045000000	1159000000	1023500000	864820000	845360000	1147600000	1108700000	1130400000	1141200000	1076700000	1191500000	1272800000	1142500000	1031200000	933680000	1053400000	1157100000	1018500000	1153300000	1195300000	1088500000	853960000	1139200000	20	20	1	1.07283	0.104165	0.119586	0.0470565	0.0155354
Q92752	TNR	350770000	692300000	456160000	318730000	412960000	469690000	402260000	419210000	486490000	403040000	425190000	491650000	530160000	370110000	433430000	592790000	444400000	530460000	538010000	454330000	273350000	331840000	340840000	335440000	396310000	429990000	482560000	492200000	573670000	458720000	435030000	471100000	391720000	345070000	333630000	521920000	354320000	444130000	388680000	361650000	20	20	1	0.885062	0.187467	0.165872	0.0470594	0.0155857
Q15811	ITSN1	194460000	112790000	206050000	157930000	192360000	138610000	153160000	183510000	112090000	201550000	181160000	127170000	121360000	199120000	190480000	118740000	176280000	167790000	101610000	171520000	203960000	183610000	225300000	165420000	202410000	132110000	169320000	175180000	129740000	130700000	155350000	201940000	174570000	155790000	211910000	207200000	234510000	205310000	185750000	180670000	20	20	1	1.13187	0.215568	0.190849	0.0475821	0.015636
A0A087WV01	EEF1A1;EEF1A1P5	218780000	188280000	202210000	193770000	203070000	140290000	145020000	167850000	171930000	197080000	191730000	140710000	165650000	320710000	256720000	182220000	228040000	212520000	181970000	231950000	257450000	235470000	276370000	204410000	221940000	206320000	250760000	233840000	108420000	137240000	188140000	236300000	207170000	232640000	252760000	291960000	314410000	227950000	265750000	182370000	20	20	1	1.15002	0.214518	0.247461	0.0475911	0.0156863
P21399	ACO1	63373000	108360000	86760000	83497000	81729000	92777000	82411000	85316000	99966000	61268000	62192000	71610000	88928000	68770000	68564000	87800000	69485000	77602000	94326000	76459000	59685000	61382000	77257000	90437000	78258000	41333000	68949000	76336000	101640000	91741000	60059000	63654000	71676000	87821000	49873000	63192000	67419000	71956000	54489000	89065000	20	20	1	0.885196	0.161127	0.192032	0.0477146	0.0157366
Q32MZ4	LRRFIP1	21127000	16013000	19905000	21953000	26683000	18632000	26267000	31528000	32725000	15338000	18680000	24891000	25805000	18472000	21278000	16241000	23997000	20210000	17946000	18450000	23517000	26969000	38944000	27510000	28909000	24606000	23174000	24680000	29221000	23839000	18240000	21319000	20122000	25014000	23473000	14763000	23931000	25729000	23853000	33872000	20	20	1	1.15028	0.225179	0.239108	0.0477243	0.0157868
Q712K3	UBE2R2	9063400	11969000	10229000	10077000	7615200	7592200	10978000	8973300	10422000	7562200	9289300	9098700	12703000	10796000	9744800	13466000	8910400	8157100	8634500	9034300	7911500	8027800	8289800	9392900	8336800	8387100	9137000	8550700	7349300	11709000	8809200	7269100	11712000	8132800	8282100	7490900	6745600	7747100	10173000	10971000	20	20	1	0.897637	0.169501	0.145901	0.0477864	0.0158371
Q01968	OCRL	11994000	6723700	14704000	11200000	10607000	8202300	9074000	8790700	9299000	18003000	10478000	8217500	10534000	16438000	17264000	7197600	13220000	18548000	7055300	11127000	15043000	14092000	15198000	12657000	13834000	11660000	15978000	13519000	6854800	9397600	11926000	18623000	14107000	8822400	16305000	15573000	18430000	19770000	13792000	9375400	20	20	1	1.20238	0.327707	0.297318	0.0478445	0.0158874
P0DN79	CBS	21809000	44027000	20897000	16441000	23201000	30269000	38530000	28257000	22113000	19418000	34354000	26256000	33535000	32690000	13782000	31488000	27300000	26302000	30700000	28656000	20598000	16677000	23167000	13776000	24696000	25071000	35140000	22727000	23952000	33770000	26154000	23128000	26343000	29924000	14000000	18419000	28472000	17953000	18928000	20674000	20	20	1	0.842814	0.269432	0.212716	0.0479207	0.0159377
Q9ULC4	MCTS1	94790000	114520000	97944000	68140000	69405000	86424000	87134000	89871000	76742000	83568000	75795000	92839000	85216000	65538000	63520000	77170000	86747000	91895000	95815000	76852000	81097000	62852000	100350000	77675000	70509000	79296000	73231000	45457000	78159000	78275000	94964000	85434000	89945000	67207000	66834000	67115000	69197000	77263000	72248000	83048000	20	20	1	0.904895	0.150203	0.144033	0.0479607	0.0159879
P16298	PPP3CB	144760000	109690000	140940000	103430000	102610000	128740000	133220000	146400000	149740000	124070000	133460000	152430000	164660000	108200000	130470000	185190000	123160000	130790000	153860000	118250000	135010000	118170000	92856000	118430000	104270000	158600000	127110000	103920000	148900000	118180000	145710000	115080000	136080000	107810000	114780000	105960000	127030000	101120000	122110000	132660000	20	20	1	0.906752	0.158078	0.128871	0.0481452	0.0160382
Q9GZP4	PITHD1	83116000	262810000	100560000	108640000	129840000	161660000	142040000	131640000	171100000	147270000	149780000	124700000	200880000	100030000	109700000	185610000	148790000	151370000	167650000	125260000	92239000	99776000	81703000	102590000	90395000	123780000	108340000	137500000	163700000	151900000	164740000	100840000	137560000	132920000	118110000	105790000	115800000	129740000	125420000	173820000	20	20	1	0.846411	0.28199	0.181193	0.0486084	0.0160885
Q12797	ASPH	28372000	12773000	19562000	30142000	33056000	26309000	28808000	26112000	24909000	33102000	29423000	25399000	21546000	32395000	23296000	36354000	24665000	40556000	22775000	30271000	27727000	29261000	28911000	36669000	24415000	27307000	35350000	30032000	29705000	42304000	38380000	27696000	27358000	30453000	32746000	27086000	39173000	30066000	30967000	26092000	20	20	1	1.13072	0.226049	0.176135	0.0487699	0.0161388
O75369	FLNB	55969000	149180000	92833000	121630000	66018000	111760000	92135000	99040000	164310000	73515000	66443000	51719000	86667000	69732000	66736000	69833000	75246000	99094000	91416000	98280000	108260000	140490000	170510000	181430000	98288000	97733000	85225000	95181000	80977000	88845000	93879000	60543000	81090000	151380000	90444000	172440000	99519000	83447000	111690000	122210000	20	20	1	1.22871	0.325745	0.382878	0.0490927	0.016189
P09417	QDPR	936140000	3763900000	1487600000	724420000	1152300000	1730100000	1929200000	1325600000	1735400000	1228100000	1763600000	1180200000	2440500000	1173400000	1044500000	1188300000	743440000	1108900000	2874300000	882200000	1048900000	919910000	850900000	702290000	1176000000	1195200000	930800000	920940000	1648700000	1214800000	1043100000	944330000	1004600000	1453000000	1455400000	844860000	1365900000	1326200000	785120000	1957600000	20	20	1	0.749325	0.500782	0.209219	0.049197	0.0162393
P31146	CORO1A	695880000	671910000	805870000	484630000	718260000	590370000	585500000	692050000	585750000	529030000	627370000	559070000	602030000	551740000	611830000	540460000	571080000	527060000	780960000	720930000	588990000	470210000	772890000	567220000	723090000	471760000	626100000	581930000	433890000	486080000	512420000	567160000	501390000	536230000	639110000	580090000	593670000	571960000	512870000	607520000	20	20	1	0.911081	0.14263	0.134165	0.0493437	0.0162896
Q99757	TXN2	19039000	25817000	20252000	25949000	25911000	23522000	25051000	37454000	23038000	23690000	21426000	24041000	25747000	18869000	31015000	24433000	30461000	28397000	23784000	25201000	26248000	29220000	22496000	29645000	21604000	23213000	25659000	21036000	26842000	31665000	42393000	31320000	25357000	32319000	26377000	29878000	30609000	30520000	37953000	22007000	20	20	1	1.12575	0.171612	0.217018	0.0495014	0.0163399
Q14444	CAPRIN1	95801000	50494000	146130000	125900000	116720000	90264000	80218000	100100000	107130000	108030000	80478000	87660000	67854000	95143000	153960000	60815000	86400000	98575000	68845000	65600000	110280000	125480000	132160000	107420000	128480000	78052000	97672000	117630000	75493000	104210000	98924000	119190000	148230000	73804000	124060000	118900000	143940000	104340000	106950000	83861000	20	20	1	1.16593	0.286584	0.226464	0.0496155	0.0163901
E9PDI2	CAP2	464730000	101920000	430760000	386620000	458080000	228800000	234410000	239570000	207240000	428230000	377160000	309790000	169110000	433190000	621440000	273730000	304350000	341030000	221590000	453340000	465130000	441990000	440610000	363780000	363430000	365070000	473020000	433350000	299810000	273570000	324660000	619820000	411540000	258140000	468900000	441330000	493110000	493770000	439720000	248700000	20	20	1	1.21456	0.380206	0.279572	0.0496886	0.0164404
Q13618	CUL3	135200000	187410000	141540000	112870000	133820000	138930000	170390000	154900000	138250000	122120000	142800000	157560000	211530000	121030000	130010000	148260000	130850000	133710000	179460000	131620000	121930000	125310000	124090000	123950000	145730000	156920000	145740000	128070000	183020000	118710000	138600000	105600000	122800000	152240000	129330000	101740000	114110000	141430000	102900000	152220000	20	20	1	0.901508	0.168236	0.139447	0.0511849	0.0164907
P30048	PRDX3	519960000	713320000	459480000	531860000	292160000	613650000	672690000	689940000	769900000	668300000	691400000	506990000	718960000	860040000	666370000	791320000	629840000	578140000	629620000	580560000	550920000	437840000	482070000	576480000	408030000	609760000	605200000	511130000	725120000	609790000	557660000	546400000	437020000	744610000	521620000	643160000	546510000	552860000	569680000	558230000	20	20	1	0.889514	0.203269	0.136035	0.0515019	0.016541
P42025	ACTR1B	145000000	118660000	109840000	103220000	120730000	145560000	133140000	100890000	143510000	149190000	118530000	164520000	142950000	109180000	111190000	127100000	122560000	128200000	110920000	127120000	115450000	101880000	93952000	110250000	97610000	163390000	119000000	121900000	104770000	136920000	121720000	143100000	119400000	110730000	110090000	117300000	102790000	97472000	110650000	117400000	20	20	1	0.914599	0.136808	0.131937	0.0516381	0.0165913
P41227	NAA10	20997000	23703000	26649000	19945000	22559000	19670000	24754000	19445000	23857000	14138000	18409000	16865000	16409000	17511000	17622000	19620000	19125000	17502000	26218000	19606000	15787000	15329000	21293000	16132000	20162000	19706000	17301000	20092000	9821800	11858000	20606000	21978000	13740000	21906000	20197000	14888000	22428000	14834000	16085000	24137000	20	20	1	0.88551	0.168103	0.191367	0.051673	0.0166415
Q99250	SCN2A	49668000	12127000	44333000	42318000	59249000	37939000	36064000	35527000	23761000	57937000	64647000	39980000	30127000	52542000	47995000	47918000	53535000	36413000	31353000	42382000	57213000	47120000	44568000	49312000	59132000	46503000	56798000	50577000	39569000	46834000	56854000	48363000	45954000	30844000	54444000	47573000	60463000	53615000	44255000	38924000	20	20	1	1.15736	0.299623	0.177108	0.0519316	0.0166918
P63000	RAC1	580120000	635210000	492140000	366790000	444450000	431660000	528280000	377630000	475210000	463330000	498930000	500980000	576030000	420520000	379060000	478920000	464300000	395420000	594280000	395840000	497950000	425430000	343610000	384950000	468000000	539710000	479060000	422260000	510430000	363850000	406300000	446520000	450890000	367140000	373190000	433530000	406680000	439710000	494180000	394170000	20	20	1	0.910356	0.163497	0.113601	0.0520418	0.0167421
Q9NR45	NANS	56622000	56831000	48525000	42364000	31553000	49291000	72780000	37328000	43229000	41077000	45944000	51226000	53733000	47820000	38738000	38452000	42438000	46969000	52869000	39088000	41862000	38902000	37608000	48782000	42834000	37231000	53126000	35289000	26623000	46025000	42867000	43390000	39757000	52341000	49518000	31704000	20071000	43865000	42417000	51209000	20	20	1	0.881035	0.195165	0.180324	0.0524794	0.0167924
Q9ULJ8	PPP1R9A	22440000	12218000	14163000	18363000	23583000	14924000	11311000	16514000	17030000	19438000	12863000	16311000	15560000	22985000	27870000	17700000	15095000	19313000	7972000	15904000	24960000	18903000	16123000	18040000	16869000	18499000	14254000	20529000	21693000	18822000	17893000	27818000	24605000	15234000	26296000	16543000	27612000	26550000	18687000	11371000	20	20	1	1.17492	0.273415	0.279308	0.0525334	0.0168426
O94985	CLSTN1	79978000	131390000	93613000	82477000	106820000	107340000	108560000	97786000	90942000	85414000	116040000	66499000	105510000	60887000	71785000	100110000	81387000	84184000	131030000	92007000	65562000	84281000	108520000	90270000	79268000	72150000	57565000	108630000	107820000	107260000	77035000	83123000	91243000	89723000	83705000	81749000	82672000	63355000	68547000	70300000	20	20	1	0.883311	0.202744	0.163409	0.052559	0.0168929
Q9Y265	RUVBL1	28549000	13765000	19133000	24995000	23324000	23214000	17975000	23606000	22894000	26145000	27781000	27406000	21888000	28442000	28029000	26585000	30775000	30778000	23585000	31752000	29444000	33166000	27293000	27894000	21223000	28227000	27862000	24506000	30167000	20882000	30689000	24203000	27943000	31027000	21380000	29794000	30197000	33006000	30845000	24032000	20	20	1	1.10619	0.182692	0.151296	0.0527164	0.0169432
Q8WZA9	IRGQ	30954000	28364000	18374000	20848000	20782000	28016000	22353000	20556000	23636000	19434000	23675000	25396000	30756000	19297000	25309000	28038000	19677000	22552000	27039000	18471000	18948000	20123000	20141000	22099000	21644000	21188000	24152000	18326000	30540000	22239000	22307000	25230000	26187000	19712000	17639000	16241000	18725000	14928000	24946000	18905000	20	20	1	0.895873	0.172617	0.156311	0.0527921	0.0169935
P53041	PPP5C	308160000	411950000	349400000	280880000	313780000	326700000	326420000	337480000	290990000	242910000	326810000	301010000	410240000	257150000	281230000	388450000	256560000	269900000	375020000	332700000	278310000	287510000	290440000	246500000	317010000	306040000	303450000	251520000	411480000	347860000	306590000	234020000	236680000	299390000	295910000	243550000	264980000	281240000	254320000	341440000	20	20	1	0.907714	0.155075	0.136181	0.0528317	0.0170437
P60983	GMFB	376160000	827870000	525570000	352120000	312100000	593180000	559810000	518830000	592140000	485990000	768310000	598190000	951170000	372720000	447300000	950250000	541010000	553720000	770710000	515400000	452230000	480560000	325180000	417390000	329990000	542840000	560870000	472060000	575390000	662470000	600670000	370040000	448490000	693980000	447980000	414180000	384880000	462740000	547340000	511900000	20	20	1	0.835405	0.320246	0.175499	0.0530317	0.017094
P04792	HSPB1	67697000	57758000	82756000	154860000	63723000	65664000	126800000	77366000	180300000	104000000	74678000	111440000	65148000	107980000	62324000	82012000	77788000	94133000	51583000	111750000	122490000	121080000	120290000	169260000	111580000	64230000	84913000	95070000	53680000	146460000	99212000	130350000	115940000	113380000	95372000	138510000	127960000	81836000	113010000	101970000	20	20	1	1.21257	0.369739	0.299806	0.0533211	0.0171443
Q9Y5K8	ATP6V1D	313380000	337390000	257690000	237390000	246570000	333450000	309060000	268740000	315580000	271290000	361610000	383750000	351170000	341090000	274490000	404190000	327520000	351520000	318840000	299760000	304890000	262330000	215300000	325000000	220370000	311910000	354840000	370060000	365210000	253940000	286400000	278060000	342120000	252600000	270520000	285000000	199570000	294740000	259090000	259330000	20	20	1	0.905908	0.143986	0.154506	0.0535814	0.0171946
Q9H492	MAP1LC3A	286530000	372810000	432860000	227080000	349110000	309770000	315180000	283320000	282200000	247980000	321020000	299070000	351970000	201920000	283450000	311900000	236660000	237290000	337740000	246600000	240780000	210900000	240070000	243550000	288450000	287910000	292730000	349530000	361230000	274770000	210020000	242360000	276130000	232470000	300730000	163910000	304660000	237560000	229140000	291020000	20	20	1	0.889368	0.188872	0.161103	0.0536585	0.0172448
O94973	AP2A2	390640000	290580000	379860000	260000000	362050000	304730000	344060000	295730000	307070000	330260000	361700000	438700000	321770000	288250000	322130000	379250000	342750000	293020000	382230000	318580000	371500000	233760000	263100000	307950000	275860000	339290000	375170000	315900000	379690000	336150000	302560000	288420000	350900000	331300000	247140000	297460000	259750000	290800000	325760000	273190000	20	20	1	0.918415	0.131547	0.127569	0.0537014	0.0172951
X6RKN2	NFASC	340000000	608210000	408640000	359270000	453590000	489440000	439960000	406780000	422960000	428720000	477550000	480800000	593440000	407040000	397120000	477450000	388490000	414590000	612310000	392580000	361160000	344750000	309750000	353550000	453260000	421850000	427630000	393410000	575260000	464580000	392300000	421600000	405590000	384470000	416110000	331060000	408520000	413820000	330730000	501820000	20	20	1	0.901353	0.172267	0.139161	0.0539005	0.0173454
O43865	AHCYL1	504500000	524920000	460820000	485000000	450330000	587340000	479300000	577440000	582330000	534120000	506380000	630250000	525560000	588230000	572360000	667540000	614910000	532120000	670220000	630820000	441870000	399400000	542140000	454570000	432300000	586460000	475850000	465330000	719900000	537940000	539170000	611860000	484660000	603500000	474160000	545520000	471660000	461600000	463230000	516810000	20	20	1	0.919407	0.118622	0.136812	0.0539156	0.0173957
P07737	PFN1	508120000	1609200000	688050000	658840000	588990000	792760000	845930000	805880000	889420000	624530000	671350000	661790000	1008300000	631200000	601990000	796800000	755070000	666050000	991470000	695440000	649790000	631450000	800030000	682590000	727080000	682660000	576870000	573490000	847370000	593140000	620350000	632480000	553030000	813340000	588350000	540730000	633260000	587730000	586830000	858650000	20	20	1	0.850756	0.304848	0.128219	0.0542022	0.017446
Q9UPV7	KIAA1045	103340000	19790000	67238000	51370000	55553000	39267000	29647000	36493000	23752000	87140000	66022000	51234000	24850000	86795000	109680000	45553000	53150000	46707000	27179000	72678000	110380000	73406000	88433000	47759000	56528000	45620000	86442000	71882000	41780000	38869000	51289000	108540000	75295000	37286000	81840000	79449000	92304000	105810000	77231000	44248000	20	20	1	1.28881	0.481718	0.437301	0.0544374	0.0174962
Q9Y3P9	RABGAP1	55912000	21638000	39931000	24923000	40970000	21258000	22040000	26382000	21393000	38416000	32736000	29267000	23631000	35860000	38347000	17348000	33863000	35698000	24658000	33649000	40555000	39364000	41423000	26030000	42295000	28894000	34111000	42001000	26032000	20990000	38555000	34067000	41783000	31273000	44842000	33702000	41620000	39394000	34502000	38003000	20	20	1	1.16429	0.303421	0.211865	0.0552277	0.0175465
Q6PCE3	PGM2L1	406780000	525240000	360440000	227680000	265760000	325500000	380320000	319400000	356190000	293730000	345680000	367380000	517100000	257360000	353550000	393870000	259060000	285760000	604820000	275790000	321840000	270980000	236100000	297250000	331070000	386480000	341070000	292970000	373310000	271280000	341490000	292450000	343360000	391130000	273100000	326500000	203260000	248480000	234770000	349860000	20	20	1	0.860328	0.275338	0.148509	0.05526	0.0175968
O00299	CLIC1	23376000	58113000	39074000	53512000	31191000	45620000	48245000	59655000	68191000	24906000	24720000	20347000	38514000	35070000	28004000	27568000	48636000	41527000	44341000	50328000	39774000	50543000	104510000	72757000	54477000	41597000	45418000	29908000	31320000	67577000	63022000	32163000	38598000	72541000	37846000	58699000	38611000	37502000	52626000	44227000	20	20	1	1.25005	0.335452	0.453818	0.0554284	0.0176471
O00264	PGRMC1	165540000	102260000	120240000	203190000	165180000	121100000	135700000	207920000	181650000	168260000	193990000	224500000	132110000	193780000	154080000	142190000	186610000	147090000	129420000	182320000	185240000	199400000	123160000	210920000	198530000	212920000	175800000	253490000	143080000	211420000	218050000	151760000	179500000	167170000	120430000	250430000	144240000	209410000	205880000	147490000	20	20	1	1.13852	0.206586	0.235675	0.0554936	0.0176973
Q08211	DHX9	54074000	34439000	67441000	51375000	44985000	43830000	66166000	36155000	55308000	79035000	45486000	55088000	28199000	80581000	76682000	36548000	51885000	44012000	23489000	39753000	91843000	61764000	75286000	58331000	51029000	51087000	40006000	61602000	29917000	47786000	57735000	75251000	75702000	43425000	69831000	73830000	68304000	59648000	49683000	67691000	20	20	1	1.19242	0.324198	0.291235	0.0556933	0.0177476
Q01469	FABP5	282760000	866310000	397160000	299730000	317160000	413370000	569140000	486530000	584430000	266380000	487670000	369610000	503490000	375930000	282150000	563450000	400140000	260830000	578320000	453070000	319510000	318320000	227910000	311060000	438540000	406280000	388750000	222000000	462230000	311650000	346380000	306340000	337740000	633800000	302940000	306780000	345840000	345900000	335780000	517290000	20	20	1	0.820432	0.340366	0.218871	0.0557192	0.0177979
Q9Y394	DHRS7	17309000	8395800	10164000	14703000	10717000	15875000	12973000	12063000	13188000	15405000	15668000	14289000	10693000	18546000	10661000	14479000	18319000	16918000	12398000	13006000	18878000	14813000	13488000	18017000	11788000	18094000	9336400	18632000	13016000	14147000	20347000	16946000	11854000	16622000	14424000	17511000	16514000	14246000	17470000	14977000	20	20	1	1.12819	0.207127	0.204186	0.0560354	0.0178482
Q86Y82	STX12	81737000	65580000	70306000	75035000	61615000	91657000	94758000	79378000	66652000	61577000	77822000	120530000	90567000	68365000	62132000	96847000	107260000	72917000	91721000	76801000	79925000	76796000	65832000	104330000	80704000	147420000	101830000	90899000	126890000	186560000	81895000	83895000	114820000	97022000	78139000	79452000	86650000	65337000	84657000	78602000	20	20	1	1.18497	0.200484	0.364771	0.0562347	0.0178984
O00483	NDUFA4	107730000	25038000	87401000	155940000	171290000	113800000	102510000	140920000	67702000	160610000	137930000	126140000	55312000	146940000	125300000	143470000	124460000	153690000	76879000	121300000	164250000	124870000	119040000	77349000	146230000	141230000	146230000	164310000	137490000	176420000	159650000	170870000	107340000	99320000	117330000	163870000	203970000	163100000	137850000	72830000	20	20	1	1.1916	0.327668	0.286769	0.0565428	0.0179487
P40227	CCT6A	505840000	480290000	478990000	356750000	533000000	439560000	471980000	419410000	589240000	429930000	425380000	427180000	457690000	459790000	408920000	429210000	505170000	453060000	578440000	410030000	431670000	414480000	377050000	418580000	397440000	519280000	472840000	442570000	351070000	421720000	433690000	425410000	392630000	484900000	456080000	441750000	429640000	445150000	427540000	468080000	20	20	1	0.934309	0.124323	0.0818963	0.0569107	0.017999
Q5W0J0	RAB18	37262000	31127000	27643000	23701000	23220000	22255000	27251000	19657000	21443000	28673000	26982000	35185000	29070000	36550000	25693000	37021000	26817000	25447000	29239000	32220000	24363000	21968000	26059000	27559000	24268000	21950000	31203000	24308000	30929000	29390000	28166000	25283000	29202000	24381000	21947000	29070000	22063000	25917000	23488000	20877000	20	20	1	0.904556	0.185139	0.113283	0.0581019	0.0180493
P14649	MYL6B	91337000	115670000	98706000	123870000	94734000	118360000	130970000	129360000	157540000	115440000	135600000	125060000	133610000	145810000	141870000	150540000	127760000	114510000	106110000	136030000	100570000	111820000	92808000	112140000	89462000	144290000	101040000	101180000	137300000	150530000	121500000	128560000	110050000	114410000	108450000	103520000	104250000	120870000	116410000	111800000	20	20	1	0.914987	0.145253	0.129422	0.058161	0.0180995
P11047	LAMC1	5089400	11862000	9935200	20401000	8850800	13527000	9139900	13400000	8809900	8706200	7455900	10744000	11037000	7905300	5933700	11964000	7282400	11026000	8950900	8018200	7980100	15400000	9270400	17853000	10703000	10934000	6357200	15163000	15699000	9970600	13350000	9591400	12829000	16135000	9463600	17820000	9488600	11051000	8714300	13820000	20	20	1	1.20773	0.333389	0.339281	0.058209	0.0181498
G3V1D3	DPP3	33459000	74084000	34812000	33807000	30160000	48291000	28044000	35599000	46612000	24299000	29513000	30364000	50251000	30289000	25745000	38579000	31865000	32040000	48560000	37701000	29376000	31356000	33262000	32679000	32710000	38685000	29051000	32871000	39051000	34633000	32212000	32037000	29124000	31733000	30943000	29844000	25225000	32718000	26713000	32371000	20	20	1	0.855552	0.311211	0.0890906	0.0584556	0.0182001
P32929	CTH	51441000	48556000	54243000	52916000	50064000	36063000	34864000	45412000	48116000	37695000	23322000	45122000	34901000	23902000	42697000	56971000	22242000	44722000	41847000	38193000	29392000	25559000	33960000	33127000	30204000	25784000	32068000	38935000	43850000	47191000	29221000	22414000	93701000	34129000	24307000	20464000	19142000	31234000	21045000	31683000	20	20	1	0.800935	0.245703	0.384117	0.0595994	0.0182504
P10606	COX5B	103120000	48065000	107950000	216840000	294520000	164290000	184470000	250940000	147890000	235130000	214200000	177400000	92364000	268780000	216150000	245780000	210140000	307170000	145400000	244020000	193650000	260330000	149420000	204110000	198200000	184120000	219080000	274450000	312910000	274660000	268150000	268120000	171680000	217980000	205510000	302070000	303060000	263620000	223850000	137740000	20	20	1	1.19566	0.361768	0.266634	0.0596098	0.0183007
P49773	HINT1	272850000	707760000	285670000	342110000	362380000	501320000	460760000	415230000	436230000	401650000	523510000	348690000	542400000	326720000	330990000	370740000	429850000	423880000	676070000	467540000	317290000	416210000	306470000	368770000	341710000	282490000	368290000	277330000	442190000	428870000	535320000	409230000	306150000	473860000	344220000	357620000	331980000	409250000	373460000	368430000	20	20	1	0.864692	0.269121	0.152362	0.0597369	0.0183509
Q13838	DDX39B	76912000	71596000	65143000	55604000	74161000	49072000	69697000	51356000	77974000	70228000	70604000	59030000	57486000	74982000	84245000	61996000	73474000	63561000	55184000	84471000	65168000	81540000	81125000	77225000	66677000	73481000	69057000	65171000	49123000	57132000	76622000	77530000	65171000	88932000	79941000	74398000	75539000	75344000	83661000	90068000	20	20	1	1.09365	0.154543	0.151005	0.0600349	0.0184012
P53990	IST1	29830000	39255000	18754000	30073000	24707000	37042000	32352000	27897000	34925000	34331000	45405000	27726000	38467000	34666000	28203000	39669000	42456000	32928000	38225000	28260000	38844000	36897000	40809000	35057000	36732000	39805000	37094000	33259000	37161000	38987000	30003000	29841000	34804000	34053000	46118000	28153000	35657000	42794000	38640000	38413000	20	20	1	1.10215	0.194791	0.130958	0.0601003	0.0184515
P52758	HRSP12	199620000	396720000	159930000	222920000	139950000	244270000	258640000	156340000	225740000	207280000	224920000	314740000	330690000	265700000	178380000	275250000	234810000	314180000	338100000	193310000	208070000	275490000	152430000	192710000	174720000	178040000	183770000	157910000	291960000	228820000	177290000	225170000	152270000	311870000	199070000	233110000	184820000	150950000	220810000	260470000	20	20	1	0.852148	0.279279	0.19494	0.0605425	0.0185018
P22314	UBA1	1136100000	1724300000	1093100000	818710000	834160000	1086400000	1239300000	833760000	881950000	940110000	1126100000	980770000	1071900000	1179000000	1206700000	1014500000	1093800000	1034600000	1163200000	1189100000	1011200000	981020000	851530000	1044100000	945170000	1047700000	1086900000	1134900000	668760000	930610000	935790000	979690000	1040400000	1195300000	840050000	941070000	739420000	1022700000	992190000	1181300000	20	20	1	0.904019	0.184187	0.12277	0.0610441	0.018552
Q15417	CNN3	98917000	154850000	106920000	155630000	130310000	160840000	154860000	185940000	167180000	118170000	142370000	74306000	144440000	177010000	100770000	136760000	177660000	174440000	155720000	163120000	182150000	193930000	152390000	115900000	134040000	154830000	194430000	124310000	132300000	116860000	190030000	167940000	122480000	171960000	178870000	187960000	167610000	201480000	179390000	170760000	20	20	1	1.12478	0.21162	0.196908	0.06106	0.0186023
D6RB01	FAM169A	56375000	54162000	53729000	49772000	63632000	46344000	47548000	65961000	44342000	51599000	64011000	47429000	56830000	43738000	41083000	55243000	60305000	43651000	50600000	50435000	54693000	63075000	64397000	51149000	63218000	57986000	41828000	57736000	48991000	45784000	66715000	52437000	56301000	57128000	60034000	61793000	60412000	53929000	52689000	60135000	20	20	1	1.0799	0.138598	0.122752	0.0611987	0.0186526
Q14008	CKAP5	166490000	73302000	114160000	129710000	145090000	100870000	123510000	107910000	115680000	131960000	135110000	114200000	91513000	137420000	129820000	106670000	134600000	123390000	87848000	134950000	138500000	129050000	126710000	138490000	114060000	143220000	141300000	142020000	106030000	139890000	148530000	128070000	145820000	100890000	127280000	128750000	137620000	135460000	139210000	113920000	20	20	1	1.09176	0.180227	0.111013	0.0615089	0.0187029
O00401	WASL	85760000	108900000	90553000	73890000	79282000	101840000	107180000	88131000	93497000	96963000	124280000	86080000	144530000	107490000	81253000	119300000	97021000	107660000	137440000	104770000	95676000	98778000	84128000	65251000	84090000	87465000	80917000	81390000	115000000	127430000	108330000	85712000	80691000	70857000	85578000	74099000	97338000	118520000	92230000	89448000	20	20	1	0.895427	0.184531	0.157868	0.0618209	0.0187531
P02689	PMP2	39027000	564210000	164230000	50512000	94489000	128070000	146750000	164400000	207240000	55607000	41052000	38778000	127840000	36907000	48947000	34644000	34672000	74443000	177200000	33576000	35464000	35057000	34395000	42349000	104680000	53124000	33466000	36984000	94978000	40092000	39528000	73389000	50359000	60985000	120310000	15666000	85522000	68699000	23960000	114840000	20	20	1	0.514386	1.06751	0.274716	0.0618261	0.0188034
Q9UJC5	SH3BGRL2	50138000	47539000	27178000	33039000	16999000	45760000	38007000	23334000	37154000	33732000	30577000	44495000	29162000	31286000	45964000	33237000	36051000	44839000	43833000	28914000	36987000	28787000	19620000	32898000	23970000	29154000	41708000	18212000	40139000	33399000	32876000	38457000	29953000	32784000	28257000	31032000	22653000	31486000	43836000	27801000	20	20	1	0.865192	0.247531	0.191822	0.0621876	0.0188537
P26639	TARS	63020000	91540000	64110000	58666000	58927000	63904000	75008000	56351000	72571000	54475000	60349000	68902000	76375000	65457000	69595000	78975000	62675000	56493000	90302000	65799000	60839000	62749000	61640000	61193000	54200000	58181000	64693000	57667000	91126000	69944000	63336000	55948000	55052000	66706000	64140000	50740000	50241000	56421000	44037000	78553000	20	20	1	0.906843	0.154931	0.152131	0.0625622	0.018904
A0A0A0MQW0	MYEF2	30966000	10729000	26155000	17845000	24012000	15575000	29071000	12729000	13994000	30623000	19910000	22116000	12867000	27554000	36980000	18041000	21969000	17014000	9265100	19602000	28149000	25271000	23326000	24306000	22094000	15865000	23633000	27366000	21950000	22175000	20282000	29504000	29973000	18782000	33419000	22903000	28220000	29174000	20563000	25150000	20	20	1	1.18006	0.362718	0.207458	0.0634115	0.0189542
A0A0A0MTN0	CUL2	58336000	49245000	59595000	40457000	49029000	53519000	49256000	57001000	46927000	40344000	44256000	52992000	57949000	37843000	48464000	32637000	37313000	54764000	52813000	45895000	48888000	34923000	60088000	45689000	44722000	47629000	40667000	43990000	31482000	43334000	35991000	37103000	41496000	40836000	46085000	39384000	51164000	47780000	50145000	49979000	20	20	1	0.909914	0.159567	0.137499	0.0635171	0.0190045
A0A087X1N7	NEB	37607000	56616000	61982000	43284000	128130000	50261000	35595000	48872000	50267000	61846000	51748000	46470000	66607000	79156000	33956000	36449000	61414000	62237000	41776000	65125000	67211000	44357000	83188000	46792000	82625000	73000000	58743000	68803000	83796000	47707000	92774000	62319000	82213000	61547000	78282000	43054000	77416000	117580000	43070000	49804000	20	20	1	1.21876	0.373105	0.351237	0.0638301	0.0190548
Q99523	SORT1	24337000	26614000	32291000	26667000	30571000	23918000	20601000	27882000	18685000	34798000	36524000	36460000	21129000	30705000	28916000	28699000	35917000	25162000	28233000	29296000	28531000	34657000	28622000	29787000	26194000	29043000	30803000	29640000	36964000	37750000	31063000	35057000	28801000	29439000	28501000	27525000	44392000	36368000	26143000	27976000	20	20	1	1.10548	0.183753	0.165104	0.0638424	0.0191051
P00918	CA2	844300000	2969300000	1146600000	764200000	750010000	1529200000	1348500000	1574100000	888020000	807210000	801890000	730620000	1422100000	718660000	1044400000	896660000	780180000	1132800000	2198200000	1041100000	810880000	950100000	949000000	917320000	1047200000	890930000	795610000	761230000	1117400000	882070000	754030000	781500000	735260000	861440000	1193500000	873960000	619140000	1035000000	680330000	1496600000	20	20	1	0.776144	0.48588	0.171429	0.0640054	0.0191554
Q8TDQ7	GNPDA2	30595000	47212000	39993000	40207000	38184000	47838000	42918000	36532000	41263000	31363000	30282000	30191000	53017000	24399000	42296000	35340000	39352000	36575000	91116000	46324000	43570000	32097000	36052000	26432000	30693000	36690000	35617000	33097000	58025000	31681000	34723000	35888000	28465000	34893000	36023000	23880000	34412000	37467000	30519000	32500000	20	20	1	0.839669	0.332127	0.168817	0.0644287	0.0192056
A0A2Q2T6B6	CNKSR3;IPCEF1	21887000	31506000	31825000	14824000	24404000	21617000	21869000	19628000	20464000	20587000	20614000	23955000	25567000	19772000	19220000	27355000	21271000	16323000	20277000	15915000	17056000	19166000	18605000	18602000	18542000	20662000	15273000	14433000	24430000	14572000	20601000	23293000	19840000	19506000	30703000	11660000	18305000	24420000	12741000	22363000	20	20	1	0.876716	0.205628	0.204582	0.0649368	0.0192559
P09211	GSTP1	491580000	1170700000	649660000	471120000	434440000	740850000	601470000	531440000	828340000	387790000	639770000	593140000	1011400000	611640000	561860000	681580000	458810000	678450000	1132300000	640750000	552070000	420120000	746310000	496090000	551330000	525100000	488020000	513680000	730360000	684400000	652530000	451790000	567770000	748330000	579630000	444470000	440450000	482680000	656510000	496970000	20	20	1	0.843173	0.328517	0.159606	0.0652521	0.0193062
P0DP25	CALM2;CALM1;CALM3	1688800000	2739500000	1640500000	1974500000	2354900000	1785700000	2420300000	2924600000	2477800000	2497400000	2966300000	1673300000	2608800000	1610200000	2210100000	2811700000	2063600000	2120900000	2758700000	1826500000	2362200000	2434800000	1662400000	2074200000	2058800000	2733000000	3280400000	2510900000	2344300000	3044600000	2959000000	2035800000	2881200000	3015400000	2357800000	2612300000	2997900000	2797800000	2958000000	1621700000	20	20	1	1.12376	0.203608	0.209365	0.0656971	0.0193565
P11142	HSPA8	9560400000	12928000000	12204000000	8632300000	12499000000	12179000000	13439000000	12782000000	11255000000	11638000000	12682000000	11031000000	13159000000	8397500000	9277900000	10969000000	9629600000	10027000000	11921000000	9637200000	7864700000	8300200000	10404000000	9868400000	9484300000	10110000000	10561000000	9921200000	15920000000	11407000000	10927000000	9145200000	11073000000	10229000000	10061000000	9391100000	9550000000	9167700000	9949600000	11271000000	20	20	1	0.914038	0.142158	0.144758	0.0657476	0.0194067
Q9UI15	TAGLN3	1937900000	2180900000	2223700000	1835100000	2189800000	2385800000	2134600000	2355700000	2138200000	1644200000	1919600000	1937200000	2627200000	1876100000	2089500000	2546700000	2066400000	1969000000	2369500000	1848100000	1572900000	1681300000	1576500000	1707500000	1821400000	2123000000	2076400000	1796800000	3252600000	1799500000	1948200000	1897400000	1986400000	2117500000	2104300000	1705400000	1722000000	1587300000	1816800000	2184900000	20	20	1	0.910181	0.119939	0.17422	0.06614	0.019457
Q9Y3F4	STRAP	179640000	106340000	147500000	152830000	162100000	122170000	133900000	132140000	138620000	145670000	146320000	113930000	112150000	151820000	200640000	121160000	137160000	150060000	111370000	148950000	175000000	164870000	148890000	141910000	151250000	148260000	146910000	156070000	129550000	129080000	134540000	175500000	163520000	137650000	158090000	150830000	178860000	170520000	148870000	141350000	20	20	1	1.08423	0.167292	0.106999	0.0668261	0.0195073
Q5VUM1	SDHAF4	19583000	25433000	33357000	29193000	52434000	30040000	29053000	44505000	39933000	28071000	40927000	40627000	33808000	34957000	33884000	53706000	34734000	21870000	37640000	40884000	40841000	34523000	45177000	30662000	51634000	30437000	34135000	42054000	62468000	47013000	41434000	40522000	48642000	34682000	37796000	35071000	41254000	37950000	30297000	39067000	20	20	1	1.14336	0.254251	0.225357	0.0669129	0.0195576
Q9Y4G6	TLN2	569800000	324690000	534810000	604570000	573850000	411010000	455220000	463300000	400820000	566490000	639470000	446950000	318030000	565810000	615870000	442180000	558690000	525710000	321340000	668370000	609560000	611570000	632750000	522900000	534300000	533810000	630780000	564690000	330830000	427500000	575750000	626760000	589760000	499870000	589440000	587090000	620270000	595020000	585580000	459350000	20	20	1	1.11198	0.214858	0.1551	0.0671836	0.0196078
P11217	PYGM	349310000	238780000	242840000	283530000	294380000	272810000	255570000	306500000	250330000	236690000	186210000	170820000	197220000	213130000	278650000	398160000	210480000	250310000	316760000	389860000	229990000	213250000	251610000	198190000	318330000	294530000	177090000	330220000	274580000	180880000	206020000	238160000	148460000	257750000	268540000	192410000	207720000	222120000	171090000	283500000	20	20	1	0.873108	0.233682	0.189362	0.0671861	0.0196581
Q96AB3	ISOC2	23655000	32436000	17550000	16060000	35175000	28206000	24368000	15500000	25358000	26526000	11239000	25579000	23960000	17892000	23900000	38601000	23069000	22107000	19119000	27000000	21387000	18781000	19391000	20613000	17243000	20848000	18166000	21926000	18329000	20893000	31328000	17911000	14778000	29046000	21458000	13404000	15813000	18534000	21015000	28010000	20	20	1	0.856639	0.280574	0.190206	0.067264	0.0197084
Q99719	38596	1334600000	1231500000	1282600000	1190200000	1538400000	1449700000	1495400000	1260900000	1436700000	1417300000	1904300000	1784900000	1784800000	1541200000	1565100000	1883000000	1467500000	1361200000	1488000000	1465200000	1275900000	1168300000	1217400000	1375400000	1458200000	1340800000	1584400000	1492200000	1933100000	1297100000	1271400000	1447700000	1278000000	1301300000	1363100000	1347400000	1197200000	1350800000	1449700000	1489600000	20	20	1	0.924923	0.138538	0.113073	0.0684419	0.0197587
A0A2R8Y6B6	GPX1	89499000	171910000	112900000	117220000	118540000	135900000	127180000	160150000	114880000	112360000	105830000	125760000	162720000	133710000	103660000	163910000	135730000	99469000	111210000	87536000	114130000	99185000	96374000	87775000	120700000	94532000	91364000	65957000	146530000	155330000	119210000	92129000	111080000	116770000	117180000	114990000	127470000	93975000	119030000	133620000	20	20	1	0.890468	0.197796	0.17046	0.0685237	0.0198089
P13804	ETFA	226610000	425200000	303940000	301110000	327660000	297190000	288400000	375270000	368490000	195890000	225450000	320220000	326540000	245790000	339000000	403340000	350140000	321760000	408650000	293040000	249150000	250810000	268940000	248320000	325090000	360390000	266970000	293910000	382690000	353930000	283090000	240190000	252550000	378690000	262610000	271230000	267790000	216870000	187420000	297680000	20	20	1	0.89196	0.196656	0.166693	0.0688134	0.0198592
Q8WVH0	CPLX3	7657700	5633400	6289300	4925600	7356100	3511900	7668700	17117000	5962400	4929200	9378200	5313700	10240000	4995000	7999700	7266600	7027800	7124400	5494300	10119000	7132100	7770100	5118200	8809600	9026700	7405400	12264000	9001800	10316000	8961200	6699500	5767700	11310000	11321000	11539000	9055800	8897100	10540000	6964700	7773600	20	20	1	1.20316	0.399799	0.272223	0.069046	0.0199095
Q15819	UBE2V2	275400000	441380000	312370000	267740000	317970000	448650000	418610000	322030000	409280000	293860000	427800000	369520000	465120000	274320000	267190000	426810000	319360000	316580000	417940000	333870000	296090000	277560000	280130000	291070000	331130000	353030000	287630000	335510000	534930000	259510000	288840000	316030000	286380000	331050000	268020000	227590000	347550000	345740000	324550000	367500000	20	20	1	0.891106	0.192443	0.175408	0.0692338	0.0199598
Q14019	COTL1	136320000	358000000	255650000	211110000	231500000	259060000	246340000	334390000	234960000	191050000	241800000	194200000	295140000	190680000	145100000	238470000	211440000	172950000	235390000	169560000	129610000	170680000	222260000	200620000	259660000	172510000	184680000	168220000	304870000	234040000	203820000	174390000	196350000	253710000	203680000	109300000	182500000	203240000	154560000	217860000	20	20	1	0.866783	0.249683	0.197456	0.069392	0.0200101
E9PJH7	SLC25A22	88100000	24122000	59778000	94233000	98443000	58685000	61927000	67623000	59458000	77786000	70511000	130070000	52440000	82283000	63755000	91790000	59146000	64644000	58409000	74114000	109590000	71000000	115930000	77249000	86143000	86515000	99998000	100850000	66284000	110700000	73990000	71477000	69451000	50782000	69260000	107270000	80993000	79324000	95221000	56252000	20	20	1	1.16765	0.304751	0.261767	0.0699173	0.0200603
P25788	PSMA3	72633000	111920000	94422000	59246000	78806000	65606000	79462000	98663000	64913000	63922000	79294000	70338000	91245000	49516000	61542000	87447000	68131000	62845000	75059000	75289000	68832000	67949000	74497000	64044000	76530000	63174000	67186000	67588000	85853000	82078000	64939000	55072000	56371000	82598000	66214000	57888000	68393000	54186000	62314000	75956000	20	20	1	0.901584	0.20107	0.121106	0.0701745	0.0201106
P06730	EIF4E	36737000	49144000	51379000	40918000	53582000	64841000	37596000	47887000	37802000	41914000	50386000	46008000	46002000	42353000	47743000	57651000	45723000	46141000	59488000	50323000	32314000	44159000	46570000	36668000	41106000	52372000	38587000	55793000	50850000	46403000	42314000	38801000	38784000	39402000	39932000	37700000	48448000	46925000	43958000	52254000	20	20	1	0.915817	0.154907	0.129571	0.0702779	0.0201609
D6R9P3	HNRNPAB	20600000	35527000	27012000	22733000	21269000	29336000	33031000	24429000	29708000	25323000	25717000	19725000	26313000	26621000	31507000	23776000	25830000	19676000	21255000	23937000	21070000	29229000	39246000	34754000	28192000	22583000	24564000	22077000	25000000	21693000	29182000	26133000	28466000	34494000	27334000	27866000	25045000	32442000	32384000	49271000	20	20	1	1.13189	0.172171	0.264015	0.0702832	0.0202112
P24534	EEF1B2	349090000	514210000	441850000	373360000	407900000	442340000	397120000	529240000	452420000	322720000	470030000	405980000	490340000	370230000	390650000	385690000	394160000	426910000	416980000	350040000	296580000	380780000	378290000	408150000	357970000	388690000	397170000	308590000	451320000	435680000	460620000	312970000	368860000	453340000	397290000	336190000	398950000	325240000	406280000	447920000	20	20	1	0.925536	0.132313	0.121483	0.0715776	0.0202614
G3V4C1	HNRNPC	77191000	66770000	117150000	111130000	102940000	93237000	106600000	95610000	97507000	111850000	78478000	89101000	83342000	110630000	128010000	67242000	80752000	78116000	44165000	79462000	111790000	97539000	128750000	130400000	103090000	59907000	86872000	104660000	61713000	94890000	74750000	111740000	97411000	88691000	149760000	118240000	127780000	117250000	75658000	152840000	20	20	1	1.15086	0.224055	0.286807	0.0720172	0.0203117
F8W1A4	AK2	26775000	71311000	45857000	39273000	32648000	51502000	58283000	53874000	74814000	44370000	46310000	45096000	45756000	38868000	49281000	50906000	54024000	46136000	61313000	43219000	64084000	41157000	94931000	71205000	48438000	48299000	43080000	40813000	73762000	53071000	70818000	48506000	49562000	90222000	58378000	53319000	43604000	47275000	39793000	62703000	20	20	1	1.1668	0.235378	0.327285	0.07283	0.020362
P38606	ATP6V1A	2166400000	2439400000	1809900000	1432800000	1562000000	2026300000	2230800000	1592600000	2047200000	1870700000	2707300000	2720200000	2431100000	2207900000	1977000000	2442900000	2017500000	1821800000	2495100000	1920500000	1774300000	1607300000	1395300000	1900600000	1575900000	2294700000	2126200000	2288800000	2461700000	2401200000	1760900000	1787700000	1963100000	2027100000	1734900000	1919600000	1533000000	1812300000	1926900000	1750700000	20	20	1	0.907508	0.174902	0.139791	0.0728663	0.0204123
O15240	VGF	15294000	9635000	11251000	14135000	28935000	15181000	14170000	20571000	14134000	14613000	18117000	12809000	25731000	17991000	19505000	17769000	24208000	23058000	22099000	22157000	16069000	28667000	18697000	19331000	31704000	18434000	19846000	26419000	22540000	11181000	13016000	19286000	26820000	16601000	23812000	26158000	18838000	23252000	22622000	18375000	20	20	1	1.16688	0.283964	0.288251	0.072925	0.0204625
P84085	ARF5	57365000	21136000	27178000	37599000	52033000	37904000	26291000	28264000	28464000	40742000	38346000	63532000	31916000	47399000	50992000	52255000	39170000	51306000	54195000	58990000	46240000	26030000	24412000	35140000	18873000	47918000	39549000	32799000	27180000	39181000	51482000	41689000	32823000	38421000	26146000	57372000	26542000	34897000	40426000	25395000	20	20	1	0.843136	0.296027	0.239587	0.0736212	0.0205128
Q13564	NAE1	88790000	150830000	98931000	79016000	91357000	104110000	113080000	94940000	98002000	86005000	102670000	95857000	114340000	81539000	99205000	113540000	94530000	93928000	130400000	89751000	70731000	78668000	94296000	73433000	88347000	98609000	85297000	95312000	108630000	108420000	103190000	83778000	89639000	101260000	94468000	81531000	87483000	99402000	85991000	119370000	20	20	1	0.914408	0.167895	0.122195	0.0738292	0.0205631
P62820	RAB1A	409010000	341580000	321410000	265930000	371920000	331930000	281410000	325150000	312010000	350820000	437330000	435150000	380610000	373770000	262850000	381170000	397030000	364980000	371360000	309960000	313960000	279900000	289520000	296370000	325560000	357560000	371590000	301020000	385760000	372360000	338460000	336030000	296370000	338210000	321890000	329360000	274530000	317690000	390610000	278480000	20	20	1	0.927385	0.143714	0.101932	0.0739771	0.0206134
P23528	CFL1	5855800000	12214000000	6822000000	5084600000	5945200000	6923600000	7540500000	7406200000	7804500000	6084100000	7160500000	6147900000	9957600000	4904900000	5558100000	6758400000	5892900000	6319900000	8498200000	6368400000	5395500000	5579100000	5833000000	5768000000	6449400000	6321600000	6228000000	5506500000	8675100000	7229800000	6822000000	5362800000	6238700000	6664700000	5728300000	5272500000	6055500000	5533300000	5744800000	7090300000	20	20	1	0.886903	0.24567	0.118532	0.0745002	0.0206637
P48637	GSS	137250000	243640000	128460000	117300000	120160000	141000000	151850000	133500000	143200000	92786000	137030000	129780000	185330000	105500000	104360000	140780000	123310000	126710000	192650000	124960000	102450000	119410000	120760000	112630000	147770000	119390000	128790000	123280000	165190000	114620000	112270000	121360000	105350000	162800000	108920000	107830000	122980000	118950000	103360000	140970000	20	20	1	0.884702	0.246373	0.13024	0.0745437	0.0207139
P06748	NPM1	269350000	244600000	354720000	367050000	321790000	276390000	383190000	282280000	301130000	273220000	327890000	295270000	277460000	323390000	365440000	323940000	293290000	271920000	305280000	300280000	292840000	341240000	404410000	379980000	308500000	318160000	249710000	237540000	271660000	358270000	308540000	342790000	323880000	403340000	371220000	302230000	360500000	378790000	315500000	395360000	20	20	1	1.08227	0.122003	0.15883	0.0745706	0.0207642
O75340	PDCD6	59086000	62894000	65123000	33884000	38594000	60070000	48534000	42751000	54502000	59821000	62287000	90309000	64364000	61623000	69862000	57417000	66388000	50606000	74088000	51361000	69897000	50154000	48185000	52501000	43479000	55190000	47038000	57211000	42190000	78104000	47463000	68889000	60942000	46883000	52192000	47745000	34762000	50573000	42198000	41852000	20	20	1	0.884015	0.215981	0.182495	0.0746471	0.0208145
Q9Y5J7	TIMM9	13895000	12724000	11953000	18042000	22069000	13616000	18925000	19099000	22220000	18098000	17580000	17911000	13102000	27459000	17288000	21629000	14841000	23776000	13436000	15507000	18402000	23152000	22211000	15458000	19832000	19999000	18850000	20560000	23855000	28711000	17376000	19548000	15196000	16091000	16506000	21048000	19743000	19958000	19632000	19972000	20	20	1	1.12156	0.236826	0.178424	0.0751918	0.0208648
A6NDG6	PGP	23887000	50382000	43690000	23553000	26122000	34755000	36937000	30019000	31117000	32568000	49243000	28053000	53700000	23158000	33736000	34858000	22131000	33419000	47728000	32253000	21526000	40923000	29137000	38205000	22696000	29345000	28896000	32027000	60399000	26774000	29851000	21308000	27360000	24251000	26002000	23646000	25480000	29681000	21484000	24424000	20	20	1	0.843928	0.279362	0.260049	0.0753327	0.020915
Q09666	AHNAK	446300000	1591800000	566090000	1413300000	524690000	1107000000	1030400000	938260000	1448800000	971860000	1029500000	635600000	1438100000	1045500000	389620000	866550000	1423200000	1013100000	986450000	1162900000	1087300000	1432500000	1657200000	1362600000	1251300000	971160000	1005400000	848150000	836770000	1363600000	1244200000	924080000	847080000	1689800000	814650000	1889800000	843460000	1214600000	1510400000	1130100000	20	20	1	1.19447	0.353725	0.321757	0.0768949	0.0209653
E5RGX5	STMN2	450030000	541320000	611310000	439530000	240970000	426680000	396200000	579120000	267460000	380160000	559790000	597640000	536080000	398620000	553220000	321740000	468560000	437010000	574890000	371580000	444500000	280230000	186320000	407020000	426010000	389950000	252360000	497010000	526310000	389900000	359710000	399860000	340690000	347310000	415210000	460770000	630460000	453240000	406970000	345740000	20	20	1	0.869717	0.239698	0.213162	0.0773131	0.0210156
P13797	PLS3	120180000	538370000	156830000	123780000	126880000	240290000	196470000	160490000	214750000	133810000	185770000	140240000	268790000	140640000	176770000	173990000	152710000	109670000	247390000	162850000	122700000	137850000	143560000	118540000	148980000	143640000	152750000	135660000	201200000	142430000	163380000	113640000	144500000	170850000	142760000	105400000	157790000	163680000	102790000	241460000	20	20	1	0.783298	0.496255	0.170353	0.0774124	0.0210659
P23515	OMG	288820000	1434500000	325070000	188620000	225500000	374770000	426260000	272940000	347870000	276780000	297380000	280550000	819640000	233680000	345710000	370100000	249820000	265640000	534170000	236920000	289720000	223690000	215400000	227260000	294540000	262370000	236720000	202620000	316130000	284910000	236200000	326690000	312750000	357010000	300310000	194530000	220760000	299990000	155720000	439000000	20	20	1	0.692303	0.724333	0.167854	0.0783046	0.0211161
F8VWH9	ARFGAP1	47776000	6431800	27999000	39636000	43997000	22627000	16071000	27376000	19600000	62557000	44373000	28807000	14732000	44417000	54342000	30704000	37474000	37057000	14498000	31342000	44393000	43197000	29210000	36989000	25742000	43995000	58183000	44386000	24874000	35989000	48434000	49639000	51166000	22078000	42923000	43223000	44384000	45446000	47583000	17257000	20	20	1	1.22594	0.447596	0.331776	0.0783112	0.0211664
P14618	PKM	6990600000	13079000000	8960200000	6347800000	7254300000	9959800000	10050000000	9015200000	8866700000	8212400000	11435000000	8451100000	11007000000	7771100000	6691400000	9098000000	7787200000	8917200000	10054000000	8036200000	7148300000	6867300000	6411800000	7154500000	7638100000	8192900000	7902800000	7876700000	12872000000	9985400000	8525900000	6531300000	7803400000	8444000000	7714900000	7109800000	7198500000	7530200000	8362900000	8870200000	20	20	1	0.899748	0.189164	0.159771	0.0783232	0.0212167
H0Y542	BCAS1	92468000	549710000	161290000	63984000	125310000	200450000	191080000	149740000	187160000	128360000	129570000	89659000	321610000	73349000	113530000	106700000	68785000	78427000	263440000	54823000	105450000	78879000	38830000	52578000	157460000	80768000	63607000	75423000	134910000	77662000	89021000	92954000	113910000	127450000	196030000	37971000	114530000	113830000	59381000	285280000	20	20	1	0.66549	0.73194	0.368248	0.0785495	0.021267
Q68DU8	KCTD16	44743000	26124000	50036000	33031000	46710000	40684000	39646000	41187000	39174000	41090000	55226000	55623000	46978000	32013000	48068000	45840000	56740000	41125000	38301000	45343000	42878000	31569000	48858000	49516000	43765000	50922000	51679000	52275000	58366000	54675000	61105000	54627000	49032000	41188000	43079000	42716000	56042000	41520000	51057000	32758000	20	20	1	1.10366	0.182011	0.181098	0.0789168	0.0213172
Q08722	CD47	120400000	53085000	97218000	119390000	113350000	106630000	108280000	99607000	102590000	203670000	153640000	139040000	112770000	156540000	100330000	126840000	131910000	140010000	95770000	145890000	172890000	140200000	142480000	131880000	120480000	120110000	173070000	127360000	164740000	161850000	121710000	156810000	150840000	78948000	117120000	147870000	117120000	151330000	164860000	91566000	20	20	1	1.13444	0.25474	0.214119	0.0789695	0.0213675
Q5T6H7	XPNPEP1	77909000	114110000	103070000	83251000	76811000	91875000	80192000	73342000	89271000	71057000	90193000	93659000	101590000	70295000	60787000	88299000	84198000	69083000	108530000	82805000	72167000	59587000	88969000	67809000	77548000	85103000	69834000	87891000	94304000	81994000	79009000	77833000	76798000	94902000	76642000	63775000	77335000	84097000	83663000	74873000	20	20	1	0.92037	0.163425	0.109171	0.0790582	0.0214178
Q8TBC4	UBA3	62004000	113560000	60025000	53004000	48407000	83210000	80152000	63468000	73460000	48616000	83062000	70843000	78656000	62401000	60308000	74389000	71970000	60717000	85079000	56352000	53539000	57896000	55753000	58457000	56709000	79246000	62975000	68384000	77002000	66605000	65299000	52985000	54629000	71914000	57456000	51819000	57202000	60062000	51470000	83415000	20	20	1	0.894317	0.222003	0.136865	0.0794585	0.0214681
Q92598	HSPH1	1350700000	1588600000	1407100000	1131800000	1399400000	1510400000	1669000000	1531100000	1763400000	1144000000	1370300000	1539000000	1629600000	1019500000	1206100000	1641900000	1192100000	1204600000	1550600000	1297400000	1162400000	1062600000	1164900000	1149600000	1220900000	1230900000	1277000000	1228500000	1792200000	1553100000	1534500000	1091700000	1349000000	1453600000	1316200000	1043200000	1211000000	1258000000	1093300000	1608500000	20	20	1	0.916668	0.149109	0.14354	0.0797211	0.0215184
O60313	OPA1	317430000	131650000	280670000	362360000	417350000	296460000	299340000	246660000	279470000	348380000	392320000	411030000	245480000	414560000	344370000	346620000	326370000	313110000	224770000	359380000	367840000	306510000	377600000	390480000	349250000	340820000	439830000	393410000	301090000	417180000	331990000	376220000	308030000	317780000	340960000	417210000	316950000	371140000	321830000	259570000	20	20	1	1.1082	0.224815	0.145004	0.0797542	0.0215686
Q02750	MAP2K1	460320000	201140000	381730000	307320000	434880000	247110000	325450000	318760000	269960000	316390000	439790000	222960000	246720000	332810000	420600000	310810000	334600000	417090000	310730000	331990000	373940000	401530000	413200000	352990000	440610000	369870000	373730000	379960000	205670000	315960000	516610000	406890000	359720000	277050000	375400000	313130000	423080000	435540000	356890000	337100000	20	20	1	1.1203	0.224798	0.197387	0.080206	0.0216189
H7C5G1	IAH1	58250000	117300000	52281000	33208000	39659000	68106000	87054000	86784000	52177000	69886000	60972000	88203000	98715000	32908000	48495000	96627000	72804000	71109000	112260000	33905000	53971000	56727000	28625000	53938000	55039000	63007000	89543000	54228000	55004000	76888000	63354000	64005000	45822000	88800000	33785000	37036000	41937000	44937000	44535000	79510000	20	20	1	0.818924	0.374816	0.246973	0.0803859	0.0216692
Q9BY11	PACSIN1	3072000000	3285500000	2931400000	2109800000	3201500000	2863800000	2970100000	2789600000	3088000000	2783700000	3903800000	3654100000	4385800000	2268800000	2923300000	3957300000	3170100000	2537300000	3437400000	3214100000	2523800000	2248100000	2539800000	2813500000	2782700000	2965100000	3222300000	3176600000	3910800000	3666400000	3522600000	2563800000	2692000000	2567700000	3159100000	1925700000	2175400000	2567100000	2464500000	3025900000	20	20	1	0.903521	0.17698	0.162595	0.0806191	0.0217195
Q96CV9	OPTN	48202000	19446000	44331000	35021000	49135000	31400000	29167000	35070000	29637000	58975000	54008000	27124000	28360000	48782000	65616000	30125000	40732000	47302000	29484000	37356000	50065000	57770000	44175000	33837000	51281000	37849000	44337000	38486000	26344000	36068000	48922000	65215000	49559000	34529000	51327000	52280000	61230000	52141000	50839000	30979000	20	20	1	1.16212	0.307272	0.263405	0.0813728	0.0217697
O15355	PPM1G	18528000	18608000	10082000	12058000	12160000	9800300	9661900	13121000	9715100	13952000	9108200	11261000	11429000	8968500	16356000	16661000	13484000	11032000	11579000	15053000	14464000	15010000	15909000	13513000	15945000	13777000	10068000	14865000	9881700	11771000	13012000	13482000	15095000	19244000	13888000	10938000	18292000	15747000	13684000	14928000	20	20	1	1.1223	0.23985	0.188962	0.0816551	0.02182
O95741	CPNE6	38163000	26896000	27524000	24710000	22899000	29060000	25104000	21335000	23189000	38307000	34294000	28168000	35674000	38051000	28412000	29261000	40212000	25250000	39978000	43249000	38628000	29318000	20812000	27163000	23031000	48278000	48151000	41005000	22320000	32386000	47846000	39124000	39048000	32111000	29924000	46096000	37659000	36701000	54195000	22499000	20	20	1	1.15581	0.219689	0.321135	0.0823393	0.0218703
O15145	ARPC3	253140000	257560000	253800000	200940000	228900000	199300000	250460000	261020000	239070000	189400000	247820000	265340000	274890000	191860000	209280000	251390000	268990000	186090000	269610000	227160000	203550000	209370000	208040000	216020000	238860000	209760000	236270000	242160000	225550000	230560000	220810000	234170000	202230000	242570000	249700000	180800000	241190000	210330000	185890000	249490000	20	20	1	0.938913	0.12627	0.0860324	0.0828245	0.0219206
Q9H3S7	PTPN23	32529000	17841000	36918000	25694000	22838000	16184000	34566000	18249000	21802000	36313000	28492000	26204000	22192000	25797000	37159000	16368000	25260000	19826000	16187000	28075000	30619000	29923000	44614000	30450000	26235000	24829000	34740000	29909000	17033000	19100000	23331000	42038000	40346000	18503000	37954000	25147000	38618000	33866000	25896000	21471000	20	20	1	1.16938	0.280017	0.319952	0.0829559	0.0219708
Q9UHD1	CHORDC1	109370000	149420000	121380000	107290000	155850000	131490000	134930000	148120000	146780000	88674000	107890000	123030000	147420000	73068000	114870000	119230000	108570000	110780000	159850000	115720000	107270000	87455000	113890000	123610000	123870000	107060000	92686000	106320000	143910000	129160000	108410000	84680000	118800000	129050000	109910000	96332000	114900000	107870000	99851000	143660000	20	20	1	0.909029	0.185098	0.133292	0.0832792	0.0220211
Q15029	EFTUD2	16275000	23714000	20612000	18807000	19432000	19597000	25227000	14532000	19345000	20394000	17831000	20142000	16390000	29412000	22733000	16250000	20725000	16129000	12672000	19930000	19130000	25434000	24981000	21877000	19403000	19153000	17974000	23996000	14250000	17077000	23502000	22105000	23919000	20934000	22764000	20203000	22567000	23282000	21228000	24875000	20	20	1	1.09869	0.196787	0.150405	0.0832946	0.0220714
P48539	PCP4	56889000	61362000	61348000	67116000	56094000	78242000	46183000	110400000	74429000	63978000	70673000	65230000	60056000	90016000	92370000	88236000	76199000	143330000	54979000	64942000	66279000	92344000	34967000	53347000	19506000	62738000	27942000	43489000	116650000	36608000	44278000	68808000	51004000	99215000	62892000	40016000	47071000	38055000	70488000	119800000	20	20	1	0.806639	0.302259	0.381	0.0838097	0.0221217
O43813	LANCL1	377730000	763070000	407960000	334320000	339170000	532400000	409790000	330310000	408600000	390540000	453160000	442810000	522980000	417060000	337740000	438960000	347660000	419220000	628980000	415830000	343680000	305000000	322440000	343390000	376350000	514960000	383000000	395460000	509960000	394680000	405570000	381600000	373690000	476950000	385480000	333330000	301760000	392380000	336550000	454850000	20	20	1	0.886766	0.246008	0.141597	0.0844193	0.0221719
Q9NZW5	MPP6	80680000	25343000	69833000	88485000	58253000	44809000	54067000	37750000	48498000	68585000	46589000	35709000	33979000	83355000	76054000	37164000	69122000	65695000	29733000	67259000	80279000	72368000	91020000	58712000	67277000	60340000	70231000	77809000	33268000	40439000	59058000	72226000	66233000	53755000	64199000	78829000	79092000	61325000	71577000	51098000	20	20	1	1.16787	0.343699	0.248461	0.0855133	0.0222222
O60763	USO1	117270000	50115000	103230000	107870000	137440000	69267000	87651000	95146000	83673000	108960000	81605000	68850000	50795000	106080000	118930000	57804000	88376000	98519000	41983000	86264000	117050000	104690000	133170000	119700000	96258000	77988000	96967000	108010000	56064000	67789000	78286000	103700000	110380000	72935000	126610000	101930000	153940000	107830000	107430000	92631000	20	20	1	1.15543	0.29082	0.265925	0.0858511	0.0222725
P60520	GABARAPL2	213760000	331610000	273960000	172480000	292160000	271160000	239500000	283730000	249760000	258730000	246290000	281540000	313590000	244530000	257560000	344710000	214750000	247660000	291060000	229100000	182660000	187280000	238780000	235130000	280080000	243330000	267160000	222490000	330260000	264840000	240380000	246180000	245430000	216500000	254300000	213780000	228820000	277890000	189870000	264450000	20	20	1	0.918589	0.156764	0.13423	0.0859382	0.0223228
F8W6I7	HNRNPA1;HNRNPA1L2	306230000	191540000	321970000	267700000	212960000	183500000	273830000	167040000	264080000	363920000	174430000	167850000	119640000	461560000	456720000	122130000	251910000	199570000	108230000	206820000	398700000	401460000	435080000	269270000	284150000	143730000	282100000	347100000	82237000	134750000	135440000	430740000	361770000	211970000	447800000	360700000	310030000	415910000	232390000	330890000	20	20	1	1.24776	0.419904	0.467628	0.0860404	0.0223731
P49589	CARS	143640000	161790000	127720000	93128000	117730000	121930000	138960000	117350000	127190000	101030000	110610000	118680000	127540000	93532000	111360000	131600000	99578000	101720000	137360000	114110000	104420000	105520000	102390000	102020000	101800000	113960000	116100000	109770000	183240000	112200000	100240000	102050000	110710000	105480000	96888000	86536000	107980000	111180000	92155000	124950000	20	20	1	0.913639	0.148511	0.161388	0.0863449	0.0224233
O14974	PPP1R12A	106820000	124650000	133750000	114630000	144020000	118860000	128660000	127620000	113200000	138200000	121720000	107530000	119890000	98491000	125160000	94974000	120150000	111290000	85959000	114760000	119430000	137260000	147330000	122350000	127430000	114480000	118750000	119770000	112030000	104490000	112050000	138610000	126990000	118500000	124770000	116590000	133440000	164090000	123810000	123960000	20	20	1	1.06629	0.122147	0.115965	0.0864667	0.0224736
P19634	SLC9A1	19710000	8343500	14818000	20272000	26684000	19182000	22406000	21742000	14882000	23748000	24259000	21118000	14576000	23517000	17821000	24423000	24565000	18814000	18024000	20405000	18469000	24891000	19543000	21910000	22794000	22348000	28459000	21506000	38303000	25718000	22051000	25840000	19002000	18135000	17012000	23237000	23558000	20123000	17494000	20126000	20	20	1	1.12825	0.22075	0.240622	0.0871412	0.0225239
P49756	RBM25	7075100	5729900	9284500	6477500	5642700	6196100	6607600	4629700	8290500	10677000	8060700	5007800	4642200	5925400	6894700	6486900	5540500	5561300	3774400	5333200	7579000	9029900	6077200	6088800	6551900	5881500	5936300	7454700	6313000	6005200	8960900	6568500	8074800	5876300	7706600	6811700	7857500	7130600	7704300	10758000	20	20	1	1.1293	0.260373	0.202369	0.0880798	0.0225742
P61019	RAB2A	114990000	90277000	97885000	105220000	99094000	99708000	93566000	84947000	106600000	110040000	108700000	146280000	103050000	135350000	111910000	122880000	97329000	117340000	128450000	107110000	103880000	88607000	99559000	89032000	98325000	115040000	119110000	104610000	104080000	124990000	119490000	116060000	101110000	104380000	78613000	109670000	81123000	97615000	85880000	76055000	20	20	1	0.925026	0.140209	0.130568	0.0882221	0.0226244
M0R0X1	RAB4B	4729500	10905000	9028500	4815600	5633200	7674000	6152100	5687400	5950600	5017300	7138100	8957200	6711000	8179100	5723600	6277200	5963100	5542300	7849700	5501200	6093000	4705200	4749700	4481600	6925400	7402300	7524300	7093200	5222900	8536500	4477200	6480200	5956800	5101100	6650700	5697000	5514300	5231600	5258900	4591500	20	20	1	0.882023	0.244543	0.175001	0.0882383	0.0226747
P00441	SOD1	3214100000	6909700000	6511000000	4147700000	4085800000	4792900000	5405900000	5418400000	5069900000	4305400000	5483400000	4492000000	7326900000	4219600000	5587200000	5061400000	4194300000	5519400000	6003400000	4531300000	3434500000	4484800000	5115500000	3952100000	5429900000	4832800000	4119200000	4272600000	4825600000	4702600000	5146700000	4531200000	3375200000	5435000000	4700500000	4433800000	4232700000	4240600000	4695400000	6479900000	20	20	1	0.903802	0.202127	0.138532	0.0882556	0.022725
P08559	PDHA1	238640000	258510000	222910000	255480000	310090000	289770000	234570000	275050000	243570000	236830000	250010000	363060000	256660000	223860000	263450000	300720000	269400000	265200000	216280000	263270000	230640000	177780000	229570000	270320000	263510000	271400000	289280000	290390000	267840000	291810000	208660000	291360000	198400000	220700000	223510000	264830000	202800000	239170000	199680000	213460000	20	20	1	0.925111	0.131721	0.13901	0.088414	0.0227753
Q9NZ32	ACTR10	41275000	52132000	45102000	39372000	41205000	48780000	57829000	46044000	59780000	50608000	50372000	40247000	55861000	33130000	43037000	39065000	40258000	40912000	46562000	45771000	42741000	41150000	42608000	46773000	43424000	52520000	48601000	34102000	33736000	49109000	41002000	46475000	40692000	43132000	40806000	35473000	37041000	43780000	45383000	42010000	20	20	1	0.927198	0.151485	0.107692	0.0887627	0.0228255
B7Z264	DLG2	80535000	89711000	82753000	70262000	68577000	72736000	80659000	70938000	73776000	67863000	81849000	89226000	74147000	69758000	80211000	72656000	76263000	84315000	61754000	73612000	58980000	59780000	61383000	84687000	68698000	56190000	81672000	73717000	89314000	93231000	68227000	89343000	70237000	75316000	59639000	63695000	71751000	58645000	54546000	72612000	20	20	1	0.927748	0.0967536	0.15653	0.0887745	0.0228758
Q14247	CTTN	484950000	552110000	562880000	525280000	670220000	544890000	517290000	540830000	523610000	486040000	486630000	534690000	534310000	469680000	509310000	398710000	494470000	484040000	492280000	489730000	623850000	565750000	508260000	498930000	606270000	525460000	490810000	590780000	509500000	421800000	477920000	529590000	522280000	511340000	646240000	562860000	631290000	605550000	547530000	533390000	20	20	1	1.05896	0.100542	0.112613	0.0888636	0.0229261
P30086	PEBP1	5300100000	13181000000	7696000000	5415200000	7173500000	8205900000	9752600000	7425500000	8141300000	5861600000	9424900000	7749800000	9968600000	5935300000	6315500000	10015000000	6431200000	6499500000	8404500000	7072500000	6192700000	6713400000	7162500000	5346600000	6933200000	7132700000	6786400000	5923300000	9572900000	8570600000	8284600000	6007700000	6042400000	7745000000	6088900000	6306600000	5247200000	6362100000	7038700000	8740200000	20	20	1	0.886056	0.249063	0.148763	0.0888718	0.0229764
Q16134	ETFDH	16539000	8840600	14533000	23106000	27230000	19135000	17547000	18328000	17240000	19582000	11236000	21730000	12136000	19862000	23992000	22474000	16812000	25999000	15475000	24638000	19994000	17777000	25441000	24490000	23237000	22281000	20386000	24003000	22319000	30948000	19352000	21686000	24719000	14159000	15399000	25814000	22031000	22018000	18521000	13041000	20	20	1	1.13596	0.264182	0.227086	0.0891763	0.0230266
P63104	YWHAZ	8514100000	9831300000	8481600000	6713600000	8004200000	8073600000	8785100000	6753200000	8005400000	7349200000	8054400000	8263700000	9093900000	7910500000	6836700000	6535800000	8196500000	7234200000	9289900000	9194400000	7524600000	7684800000	7380800000	8951300000	7936900000	7282200000	8081300000	7216900000	6362200000	6725500000	7714100000	7990500000	9511900000	6783500000	8183500000	7925300000	7015000000	7236500000	6944500000	7340600000	20	20	1	0.942097	0.115786	0.0930638	0.0897641	0.0230769
Q8WXG6	MADD	30246000	5577400	16014000	20427000	20159000	15140000	13374000	13851000	10141000	27234000	17059000	16529000	9775800	21373000	24460000	13790000	15305000	17786000	15328000	27039000	23328000	19547000	17094000	21462000	13245000	22166000	29188000	23151000	19285000	25697000	23660000	22240000	19052000	15736000	18364000	24975000	18250000	22698000	19629000	11098000	20	20	1	1.16901	0.357406	0.244578	0.0900791	0.0231272
Q9BXW6	OSBPL1A	52428000	112990000	65210000	41667000	51393000	54988000	60478000	42585000	46708000	42958000	66259000	42902000	61893000	48842000	51429000	53119000	54635000	40515000	55443000	36369000	46083000	46516000	35241000	44219000	45604000	46823000	46028000	59858000	53807000	41379000	45040000	40647000	49056000	52726000	54183000	28206000	44522000	39585000	42634000	74028000	20	20	1	0.864588	0.299022	0.17416	0.090151	0.0231775
Q9Y281	CFL2	170350000	914280000	253280000	194620000	241210000	316820000	299080000	312110000	309980000	207010000	195810000	256240000	362090000	209340000	244440000	254810000	226400000	254270000	348990000	271280000	233110000	192730000	200470000	186780000	237470000	217190000	164670000	238390000	286690000	212720000	188270000	204780000	236010000	315190000	330580000	159550000	228510000	227780000	163090000	323790000	20	20	1	0.778407	0.532379	0.175791	0.0903432	0.0232278
C9JE82	CACNA2D2	17646000	10345000	14012000	20944000	21063000	16841000	19918000	17643000	15958000	23150000	20052000	23768000	19058000	23071000	10569000	25896000	25152000	21058000	14316000	22655000	19076000	22269000	17689000	25714000	16508000	22743000	22791000	21271000	27154000	27667000	18147000	21484000	27762000	19245000	19890000	16148000	21269000	20997000	20228000	19147000	20	20	1	1.11507	0.233286	0.181937	0.0905368	0.023278
P11216	PYGB	1205300000	1782700000	1300000000	1005700000	1103200000	1464600000	1431200000	1035000000	1170700000	1334700000	1810500000	1007900000	1647100000	1684800000	1178800000	1470900000	1348200000	1499200000	1700600000	1333800000	1385000000	1047800000	1021300000	775090000	1360100000	1450000000	1224400000	1239700000	1331200000	1316300000	1367400000	1304600000	1033000000	1328400000	1374100000	1040300000	1347200000	1364800000	1180600000	1561400000	20	20	1	0.910514	0.186218	0.134906	0.0906749	0.0233283
Q9GZN8	C20orf27	12227000	26068000	29255000	11242000	15556000	16594000	23346000	16921000	20692000	10195000	17547000	20934000	24949000	12975000	12112000	21140000	15735000	14361000	22038000	14969000	13660000	13700000	13723000	13165000	18282000	17822000	14989000	14546000	22083000	14689000	12599000	12744000	12738000	18955000	13485000	15655000	13799000	16094000	15080000	23031000	20	20	1	0.866194	0.299122	0.168317	0.0915188	0.0233786
Q96KR1	ZFR	12211000	12030000	14322000	10307000	16732000	12080000	14777000	12201000	16609000	14930000	15499000	11311000	15069000	13034000	14232000	15425000	12713000	10518000	14241000	17736000	13925000	18909000	15597000	12998000	15042000	15105000	8777700	14878000	13640000	14650000	15994000	15782000	13406000	15831000	16030000	14149000	16717000	15547000	12607000	23409000	20	20	1	1.09789	0.152478	0.20183	0.0922143	0.0234289
A0A0C4DH22	EPB41L1	902550000	262640000	661350000	717710000	804170000	472800000	539980000	443440000	420310000	773140000	777610000	565640000	363030000	928360000	870740000	554880000	685140000	672310000	391970000	612690000	871890000	837070000	660280000	649590000	702680000	588410000	778250000	792610000	491420000	513730000	733690000	858930000	717310000	484220000	758940000	717030000	840890000	891950000	773140000	544550000	20	20	1	1.1438	0.306932	0.208616	0.0923181	0.0234791
A0A087WUW9	ARL15	14245000	7025400	9879500	11079000	8608900	7146200	7902200	7493100	9520600	13188000	8802500	9599800	8895300	9342700	9438800	8862900	11100000	10416000	7725000	12113000	11694000	12685000	7760500	13177000	9131400	10710000	16264000	10886000	7605200	11367000	15304000	11239000	13739000	6177900	9526500	12495000	7812700	10846000	12667000	7283500	20	20	1	1.13508	0.202629	0.284099	0.0924027	0.0235294
O15511	ARPC5	39084000	61511000	57384000	29927000	26567000	35931000	45088000	44488000	57639000	29754000	41818000	30814000	59572000	28126000	33902000	39666000	41057000	35215000	55073000	35227000	27451000	36493000	43995000	46376000	49848000	30328000	40735000	42188000	37769000	29936000	45109000	28196000	25310000	32991000	35359000	29957000	30414000	31893000	39695000	40621000	20	20	1	0.875364	0.272127	0.171333	0.0926594	0.0235797
P55072	VCP	760930000	1294800000	689550000	661580000	692860000	866320000	925270000	897960000	1001200000	824380000	988300000	926740000	1314400000	876620000	709670000	1027700000	957520000	815540000	1111200000	845770000	771450000	712790000	762490000	760330000	873540000	856380000	962710000	695290000	1182600000	937330000	929820000	726490000	803520000	919270000	693540000	824800000	663590000	718070000	851400000	843560000	20	20	1	0.90657	0.199677	0.13562	0.0926617	0.02363
P19338	NCL	403000000	399960000	438860000	376100000	436720000	370660000	408730000	382600000	373290000	424580000	397800000	353910000	399360000	397920000	432030000	374490000	344900000	355190000	342010000	383340000	339290000	448870000	506930000	392630000	412950000	412720000	400390000	387770000	353980000	362780000	433630000	395490000	406400000	501390000	427150000	352710000	411180000	424160000	357950000	543770000	20	20	1	1.06115	0.0753737	0.13858	0.0934983	0.0236802
Q01064	PDE1B	29704000	7564800	13609000	23656000	14317000	12510000	23366000	10854000	13680000	21392000	20813000	17503000	16130000	31182000	28656000	16646000	34293000	21159000	13873000	21020000	27633000	24883000	17879000	20354000	15176000	21036000	25211000	27299000	10698000	33830000	24393000	26596000	30264000	24448000	20130000	23506000	24845000	16282000	32124000	17311000	20	20	1	1.18363	0.370637	0.300057	0.0935331	0.0237305
Q5JVS0	HABP4	16120000	12560000	19201000	15059000	21524000	15602000	18057000	15932000	17308000	11982000	26443000	15679000	17679000	9669400	18594000	9969900	13633000	18918000	13961000	10715000	10239000	12425000	15667000	14959000	25105000	10148000	10553000	13019000	17541000	7858600	12762000	13990000	15067000	9181700	19033000	10785000	14844000	17414000	10977000	13073000	20	20	1	0.862008	0.256406	0.251121	0.0936652	0.0237808
Q9Y697	NFS1	48327000	33965000	49884000	48830000	66310000	71642000	52867000	47685000	54572000	49988000	41047000	50313000	32535000	67631000	54324000	32658000	55059000	52053000	57119000	41547000	45104000	37889000	44338000	45864000	58693000	59217000	43521000	44204000	24765000	33255000	29623000	53896000	46401000	46146000	48226000	52874000	39803000	51461000	55290000	39288000	20	20	1	0.892401	0.213146	0.18145	0.0939502	0.0238311
Q14257	RCN2	130010000	82886000	129180000	137310000	118230000	98956000	90568000	119710000	89719000	146790000	83663000	123230000	91708000	124300000	174330000	73792000	144970000	100200000	85947000	124470000	117670000	121770000	156680000	129120000	130690000	100700000	111550000	132640000	62671000	112540000	97000000	181480000	140260000	83897000	156000000	153000000	164420000	175810000	126340000	125310000	20	20	1	1.13638	0.233939	0.267008	0.0940605	0.0238813
O94903	PROSC	66328000	82480000	63793000	76359000	59529000	42730000	78373000	48708000	49043000	75601000	62369000	38217000	49508000	66037000	83321000	41724000	72408000	71230000	48966000	72143000	89024000	90706000	89439000	70612000	70561000	61143000	70652000	66966000	30081000	39449000	52371000	78145000	73123000	82970000	71962000	77196000	68736000	76393000	81498000	69801000	20	20	1	1.12969	0.22911	0.248198	0.0941667	0.0239316
P04843	RPN1	28553000	8596300	27403000	31737000	32076000	18360000	17128000	26378000	21987000	32785000	29194000	27145000	10079000	36955000	22465000	27483000	24190000	27268000	18654000	26441000	27064000	28615000	27320000	35301000	24186000	28740000	28142000	32045000	24049000	27639000	28231000	25265000	29603000	24779000	24786000	35538000	38650000	23631000	30409000	17843000	20	20	1	1.1353	0.294329	0.192524	0.0947851	0.0239819
M0QXB4	COPE	11147000	8012200	16488000	14232000	14424000	11215000	9239900	6351300	11764000	14202000	10117000	10021000	6327300	15705000	14710000	7199400	13266000	10650000	9807800	16816000	15414000	16339000	15459000	14192000	13687000	8867800	12041000	15820000	6364300	8976300	8868600	13780000	18652000	8754100	16235000	21167000	17220000	16184000	16141000	7634000	20	20	1	1.17308	0.283132	0.351779	0.0950307	0.0240322
P54577	YARS	241070000	345400000	296300000	194260000	250850000	271990000	322880000	285240000	246320000	243620000	257890000	194040000	279900000	201020000	254350000	320690000	203540000	258590000	275870000	255230000	205690000	229190000	237340000	220450000	304480000	250500000	231890000	243430000	252660000	255180000	266560000	219500000	231960000	263150000	245100000	169890000	255520000	225540000	218720000	279930000	20	20	1	0.92453	0.162668	0.110165	0.0950667	0.0240825
P62714	PPP2CB	116010000	120180000	105220000	81452000	149100000	108600000	90228000	69809000	135790000	126430000	85258000	99710000	102600000	96416000	108030000	103760000	122770000	86764000	151020000	113090000	103450000	83121000	71933000	95500000	121890000	118400000	89738000	92425000	85621000	66351000	90114000	117680000	134010000	88058000	75292000	92833000	106180000	119230000	92580000	111950000	20	20	1	0.900618	0.19822	0.167739	0.0953436	0.0241327
P62256	UBE2H	10447000	14870000	13533000	14254000	13244000	12708000	10321000	14268000	11373000	12183000	9817800	6351300	9991400	10648000	12344000	10417000	12331000	10170000	9347500	13361000	15644000	15220000	15595000	11361000	14220000	10052000	12964000	12978000	5725700	7879100	11257000	13037000	13604000	10715000	15780000	14725000	18290000	11942000	12979000	15752000	20	20	1	1.11958	0.179982	0.255342	0.0960004	0.024183
O95394	PGM3	36094000	106290000	63069000	47055000	46513000	73883000	57004000	48513000	68147000	50615000	49317000	50518000	85320000	55462000	41748000	62084000	55006000	47897000	76311000	48739000	48444000	36923000	55632000	50342000	49924000	58489000	54512000	44646000	67620000	70569000	43670000	45477000	43871000	67401000	39269000	38163000	42061000	47648000	45480000	68120000	20	20	1	0.870617	0.285129	0.18049	0.0960434	0.0242333
Q08209	PPP3CA	1460700000	1329000000	1186600000	1142200000	1134300000	1462700000	1539000000	1252500000	1155200000	1356000000	1544900000	1680200000	1489700000	1375600000	1478500000	1852300000	1364600000	1168600000	1595500000	1295600000	1115400000	1208800000	1118800000	1132700000	1201700000	1383500000	1345500000	1179100000	1752900000	1493600000	1539700000	1394600000	1294500000	1303700000	1202900000	1118300000	1200400000	1335400000	1199800000	1393400000	20	20	1	0.930052	0.139734	0.118471	0.0960994	0.0242836
O43396	TXNL1	177330000	255150000	244380000	142770000	220170000	157640000	214070000	246820000	193980000	148350000	209510000	200730000	193460000	186020000	169210000	223480000	198560000	169110000	222710000	196220000	166830000	165330000	196450000	141690000	222090000	160020000	140060000	217620000	272190000	186860000	208000000	187740000	127350000	177170000	193790000	126380000	171270000	192050000	151270000	200880000	20	20	1	0.908146	0.160842	0.179155	0.0962318	0.0243338
P50135	HNMT	43938000	152950000	58440000	53785000	49048000	78385000	73711000	61127000	76725000	42869000	71489000	52595000	94701000	54585000	48666000	64947000	61355000	60718000	96102000	58341000	36435000	40104000	70937000	59558000	71242000	59963000	43781000	34464000	52372000	60002000	68993000	52661000	77944000	80489000	46867000	39282000	53958000	59975000	51156000	74253000	20	20	1	0.837545	0.368722	0.207494	0.0962815	0.0243841
Q15717	ELAVL1	23481000	11969000	23941000	24816000	15477000	16702000	20792000	14301000	17854000	27411000	14931000	12411000	17737000	18491000	22280000	17206000	17734000	17318000	10882000	18598000	42473000	17920000	20188000	30909000	19346000	17578000	18432000	18301000	25194000	25398000	17290000	32434000	18077000	17824000	22195000	19051000	14706000	18750000	13391000	17876000	20	20	1	1.17292	0.244468	0.380466	0.096825	0.0244344
O43236	38231	94697000	213600000	126450000	117870000	142650000	160100000	150070000	130400000	130130000	114180000	119480000	115050000	140430000	95618000	121320000	115480000	123730000	141970000	139030000	123240000	99221000	98510000	118090000	92916000	139760000	121820000	110660000	118760000	147730000	115660000	119870000	110530000	104290000	112000000	147310000	94338000	141080000	128890000	84321000	160370000	20	20	1	0.904657	0.194744	0.157639	0.0973155	0.0244847
O43295	SRGAP3	48861000	9642200	28853000	22762000	24091000	17259000	23776000	16550000	16045000	31052000	31036000	19308000	18887000	35499000	33531000	23488000	27191000	26699000	11182000	22358000	35716000	33237000	27449000	25784000	27277000	21977000	32972000	42563000	20515000	22496000	20703000	30435000	37200000	18626000	28686000	32394000	34323000	30472000	35181000	16951000	20	20	1	1.17802	0.371963	0.28392	0.0976119	0.0245349
P01871	IGHM	33101000	13877000	20428000	52834000	16858000	61598000	25200000	45045000	67628000	7039500	7911300	8031100	6145700	76346000	14869000	23970000	182740000	58493000	14364000	16259000	37509000	82655000	130980000	303470000	30264000	33273000	18872000	34593000	9765700	56896000	23392000	152910000	83208000	22179000	68289000	41791000	11046000	26011000	103190000	91493000	20	20	1	1.80911	1.08368	1.82097	0.0977223	0.0245852
Q5T5C7	SARS	271250000	390230000	259040000	209510000	244630000	307650000	315030000	256450000	279590000	224610000	279640000	305120000	313560000	215740000	224070000	247180000	233090000	254460000	292070000	240130000	198230000	227810000	211800000	246630000	199250000	273100000	293760000	195860000	357820000	305420000	248070000	239220000	211950000	264610000	225480000	196770000	214600000	247920000	285170000	256000000	20	20	1	0.91356	0.163168	0.158992	0.0979156	0.0246355
P02647	APOA1	146500000	248330000	101070000	1150200000	360990000	594080000	450070000	684460000	435980000	453220000	299080000	183880000	249230000	436360000	297220000	339060000	134300000	970360000	631170000	241300000	297830000	1929800000	1022100000	387320000	632620000	524360000	350870000	598230000	480810000	327000000	377380000	387300000	528020000	493970000	822090000	604460000	209450000	265740000	2082900000	474510000	20	20	1	1.52218	0.652123	1.20177	0.0982266	0.0246858
O95989	NUDT3	24618000	30142000	23990000	27557000	25444000	15854000	29196000	31399000	14769000	24868000	20047000	19648000	34385000	17451000	20562000	18391000	20977000	13463000	21165000	13950000	17409000	17025000	22905000	23843000	20578000	15133000	15148000	29638000	15647000	19640000	12966000	17584000	30601000	14117000	18256000	12111000	14446000	32868000	12751000	20444000	20	20	1	0.855393	0.269708	0.271202	0.0990629	0.024736
Q5W0H4	TPT1	226340000	440430000	275500000	234300000	243910000	311240000	304500000	271750000	252330000	258550000	307290000	222350000	337340000	218340000	301820000	341020000	245280000	301470000	377310000	295640000	228040000	251580000	308520000	263640000	207300000	268440000	241770000	232050000	380960000	301500000	239610000	221900000	251430000	270760000	302120000	185990000	247610000	260800000	232260000	325430000	20	20	1	0.905492	0.195295	0.155641	0.0991528	0.0247863
E9PKT1	TIAM2	25135000	15172000	24910000	25415000	38188000	12764000	22016000	27259000	15720000	25485000	33310000	18511000	16743000	29661000	29118000	18068000	27807000	25266000	11119000	21001000	32915000	30890000	23964000	24996000	31670000	19182000	23003000	22917000	19173000	27066000	31500000	25145000	27279000	20455000	34796000	24199000	34887000	32568000	24762000	18106000	20	20	1	1.14439	0.303049	0.231984	0.0993952	0.0248366
P14324	FDPS	61726000	87484000	47819000	18725000	20343000	40747000	42501000	55106000	53967000	49342000	46991000	56287000	45320000	23913000	28746000	56913000	54279000	36208000	62319000	45742000	32651000	29722000	52516000	31400000	41449000	40511000	36333000	48254000	68955000	27235000	40839000	33150000	28590000	45528000	56327000	32782000	37418000	38853000	30206000	35000000	20	20	1	0.842951	0.347308	0.226285	0.0997126	0.0248869
P12955	PEPD	36887000	96407000	63206000	43522000	49935000	69592000	45989000	85839000	54722000	48595000	59628000	50388000	89102000	36179000	53511000	52841000	37482000	45786000	55163000	49212000	34418000	41724000	55576000	38167000	49773000	50908000	41066000	43966000	87802000	51767000	52407000	36850000	47588000	54219000	38946000	44700000	39770000	47228000	43868000	65717000	20	20	1	0.859851	0.303208	0.213094	0.0999183	0.0249372
Q14344	GNA13	7058600	9932700	9874400	12168000	8758300	7948600	9596800	4947900	9447600	15862000	9455800	7664400	6442300	16998000	9722800	8213400	11693000	10631000	6637700	10116000	9469000	8408200	10197000	10382000	12115000	12108000	17637000	13323000	4862200	7661100	6891600	16329000	14629000	9342500	12388000	15294000	14638000	11966000	10476000	8489700	20	20	1	1.1731	0.302675	0.344986	0.0999872	0.0249874
Q16778	HIST2H2BE;HIST1H2BC;HIST1H2BJ;HIST1H2BK;HIST1H2BN;H2BFS;HIST1H2BM;HIST1H2BH;HIST2H2BF;HIST1H2BD;HIST1H2BB;HIST1H2BO;HIST1H2BA	348940000	314900000	422140000	333450000	543350000	457140000	321210000	394830000	423700000	609560000	311950000	839170000	463550000	542940000	533610000	603570000	372140000	504550000	513340000	434340000	534190000	547240000	428000000	489880000	736420000	454040000	436110000	513820000	742970000	588840000	537220000	428720000	419390000	755560000	445990000	681730000	489010000	422820000	473680000	457470000	20	20	1	1.13939	0.27787	0.243855	0.100095	0.0250377
A0A1B0GTL5	RAB11FIP5	42962000	14735000	33139000	40331000	47784000	22490000	24685000	36933000	25392000	36394000	36846000	24945000	16764000	35059000	32925000	37042000	31700000	37099000	19777000	29557000	39652000	39168000	28553000	29808000	37438000	39976000	32140000	43954000	33389000	28526000	43190000	33841000	32774000	32148000	29631000	36196000	36233000	39326000	36965000	29852000	20	20	1	1.12162	0.281989	0.152397	0.100355	0.025088
Q8IWA5	SLC44A2	25191000	30366000	31127000	23941000	32498000	33079000	30789000	23469000	26287000	33323000	33873000	41705000	34967000	28681000	25123000	29474000	32969000	25372000	20816000	22497000	33414000	26335000	29886000	28328000	34644000	28994000	31875000	26598000	35588000	37685000	42379000	27941000	31166000	36868000	29456000	36295000	30370000	29748000	25143000	34201000	20	20	1	1.08772	0.176609	0.15176	0.100408	0.0251383
O75534	CSDE1	54069000	8035100	41857000	48330000	49579000	26831000	31715000	38601000	24981000	65866000	48115000	24990000	12090000	63070000	73314000	30943000	36106000	45090000	21272000	41994000	53286000	57310000	47701000	41448000	44605000	36079000	56446000	48638000	28624000	27699000	50816000	61274000	43061000	32200000	55861000	48177000	67188000	51168000	52274000	36997000	20	20	1	1.19572	0.440415	0.272874	0.100944	0.0251885
P61221	ABCE1	21588000	26791000	22302000	16833000	27198000	19990000	16291000	21750000	18428000	20075000	16850000	19748000	20313000	18470000	17381000	18346000	18995000	17706000	23897000	18121000	16548000	19779000	21106000	14775000	20715000	22267000	18491000	18660000	16737000	17170000	20116000	17733000	16174000	22369000	18296000	20548000	19882000	18285000	15100000	17709000	20	20	1	0.928659	0.154347	0.10959	0.100989	0.0252388
O00468	AGRN	10453000	11974000	14795000	15145000	12212000	12940000	10808000	15381000	10710000	10423000	11556000	14250000	9804900	13094000	9154800	13069000	9516900	16856000	13059000	11975000	11203000	14464000	12415000	16310000	11991000	14463000	10462000	12776000	14065000	15035000	15779000	11389000	12570000	18811000	10730000	16212000	12384000	11094000	11715000	17606000	20	20	1	1.0983	0.172979	0.196129	0.101087	0.0252891
Q12904	AIMP1	70571000	60287000	48646000	54368000	65110000	53809000	61050000	53185000	58315000	59637000	55967000	45067000	51173000	57667000	71556000	59219000	54571000	52138000	54821000	73298000	50146000	60275000	45458000	55185000	56606000	49444000	40336000	57764000	54336000	42811000	54771000	55945000	56163000	57346000	66925000	57245000	53608000	49583000	64818000	56871000	20	20	1	0.935526	0.128787	0.113464	0.101313	0.0253394
P62942	FKBP1A;FKBP12-Exip2	161810000	420800000	141080000	111380000	137190000	229160000	165390000	205130000	184210000	208260000	270150000	189270000	313920000	227080000	225900000	271840000	189550000	226140000	330700000	232920000	165320000	218810000	115110000	140060000	183970000	155380000	230250000	161560000	256520000	238970000	207340000	176290000	164250000	241380000	176530000	241500000	141590000	202710000	194850000	201480000	20	20	1	0.858616	0.329334	0.176829	0.101421	0.0253896
P09488	GSTM1	65397000	123710000	80342000	193850000	28815000	282970000	47223000	144530000	140240000	10864000	55647000	25071000	16277000	188280000	27714000	224330000	66742000	122720000	351970000	47140000	312990000	101360000	46597000	43628000	312580000	72304000	225160000	433210000	135110000	445060000	31169000	148490000	67514000	39918000	210030000	34626000	152910000	322080000	37341000	348070000	20	20	1	1.56881	0.847647	1.25142	0.101702	0.0254399
P51649	ALDH5A1	708360000	999140000	1030800000	777270000	1006300000	949650000	930920000	978180000	772590000	795760000	808620000	985240000	913140000	771300000	941820000	1005800000	758710000	859200000	918870000	803460000	846380000	595060000	905790000	734700000	1005900000	840390000	737520000	925770000	1112900000	771840000	947540000	753050000	784950000	926330000	823880000	866300000	639720000	825510000	689860000	774710000	20	20	1	0.931864	0.115599	0.140289	0.102197	0.0254902
P04181	OAT	41284000	65135000	45014000	40869000	41907000	41865000	47524000	41580000	34777000	46718000	36223000	23759000	35976000	39874000	46633000	22984000	33978000	43921000	37881000	49595000	40990000	34244000	43667000	41624000	40183000	37456000	39171000	38890000	14580000	19561000	23122000	31291000	39318000	32865000	39529000	61727000	32921000	39933000	30430000	36123000	20	20	1	0.877832	0.221583	0.239731	0.102471	0.0255405
E9PQH6	RHOC	22846000	23224000	18337000	18685000	18567000	12973000	10452000	14246000	10707000	27694000	20116000	13825000	19314000	24574000	25318000	18453000	20124000	24719000	22758000	33651000	27237000	20874000	51822000	12780000	17965000	18585000	18631000	24337000	20967000	21088000	18193000	33561000	21127000	24420000	26660000	17814000	20371000	36022000	28848000	17835000	20	20	1	1.1961	0.292177	0.433238	0.102652	0.0255907
A0A1B0GTP1	PRRT2	132370000	97833000	82050000	122410000	195860000	148250000	150090000	112890000	103170000	224670000	141630000	175800000	174870000	193850000	128000000	160600000	178360000	153720000	143680000	172080000	199600000	166840000	143640000	150810000	130430000	190580000	173530000	177800000	220320000	134880000	211500000	195090000	154290000	136690000	143400000	182390000	160450000	175810000	162640000	122520000	20	20	1	1.11397	0.241868	0.185013	0.102942	0.025641
P09972	ALDOC	4737600000	7939400000	7042300000	5667100000	6126200000	6760600000	5990800000	9016000000	6170600000	6062700000	6647000000	6536600000	7345600000	5356500000	5470000000	6795100000	6076100000	6517300000	6530400000	5683000000	5300900000	6289000000	5496800000	4765800000	6427000000	5889600000	4993500000	5657400000	10510000000	6413200000	5979100000	5534300000	5298900000	5381000000	5860400000	4970500000	6009400000	5507100000	4637500000	6017700000	20	20	1	0.910238	0.148067	0.188942	0.103152	0.0256913
P29218	IMPA1	260210000	504580000	335870000	206260000	285910000	317790000	359700000	336660000	345210000	229140000	372360000	246200000	450740000	241800000	223070000	418530000	238320000	275190000	361540000	266310000	222000000	300300000	289540000	246270000	289680000	256740000	227420000	235220000	442480000	272860000	277580000	266910000	278140000	223070000	275390000	231160000	307360000	263010000	288860000	359870000	20	20	1	0.885022	0.259285	0.163618	0.103243	0.0257416
P01034	CST3	18359000	41174000	14258000	27372000	23663000	23096000	23771000	21039000	35255000	19033000	17588000	21764000	28703000	29508000	23198000	19903000	26102000	35306000	41216000	21855000	19764000	20540000	15709000	20091000	22057000	18059000	19530000	29331000	19258000	18874000	25973000	22442000	25016000	17068000	20391000	19622000	20832000	18905000	39323000	29476000	20	20	1	0.863516	0.295997	0.213385	0.10341	0.0257919
Q6PUV4	CPLX2	675570000	606330000	843750000	656990000	1011700000	1027700000	862310000	919270000	722040000	880710000	912900000	700890000	898230000	776280000	837960000	943630000	812950000	895080000	714580000	711960000	871900000	852640000	907620000	753820000	854400000	904200000	777830000	949040000	1193200000	1005700000	1059300000	748850000	866630000	639180000	1080900000	644270000	965500000	990360000	829010000	890780000	20	20	1	1.08374	0.146188	0.170478	0.103797	0.0258421
Q8N3F0	MTURN	8184500	20200000	8671200	9242000	8885400	13734000	12369000	9989100	11028000	14641000	10880000	16534000	13044000	12245000	11768000	9795200	15967000	12063000	14835000	12753000	10463000	13268000	11000000	12101000	9167800	7696300	9522900	10108000	8569700	10937000	10705000	18595000	8524500	11113000	9575200	11467000	10273000	13567000	11085000	10530000	20	20	1	0.884292	0.246039	0.188805	0.103983	0.0258924
Q9HDC9	APMAP	63222000	26119000	55498000	108550000	75808000	61344000	53553000	54504000	70882000	72605000	95012000	88688000	49032000	118720000	81489000	110930000	75812000	95844000	55677000	95425000	79974000	76897000	130070000	80991000	67447000	100480000	121260000	93903000	79045000	126600000	89376000	84144000	41892000	70008000	74760000	92611000	81902000	95225000	109260000	56429000	20	20	1	1.16144	0.316819	0.29633	0.104323	0.0259427
P52209	PGD	544920000	1222800000	735040000	573660000	645700000	943810000	704950000	775610000	691610000	486510000	781660000	684430000	926520000	696730000	552290000	925750000	650990000	621190000	891880000	593980000	555490000	635120000	812520000	630960000	500820000	669580000	694010000	580290000	1004800000	725600000	589920000	575450000	618410000	606320000	539850000	455180000	661470000	652440000	595850000	909060000	20	20	1	0.888267	0.241566	0.179725	0.105908	0.025993
P35914	HMGCL	20099000	25190000	25297000	26596000	22087000	26049000	24881000	28984000	19265000	16902000	21816000	30022000	27071000	18274000	17297000	22989000	26718000	20445000	26946000	25021000	28811000	23405000	35337000	24732000	29496000	24326000	26096000	16494000	28244000	29281000	24770000	20267000	23469000	29071000	25354000	30328000	28605000	25534000	22852000	18775000	20	20	1	1.09174	0.164714	0.184967	0.105957	0.0260432
P51665	PSMD7	67675000	39332000	37222000	56547000	59501000	54828000	55069000	52724000	48079000	60733000	66530000	45039000	56754000	68686000	62818000	44665000	59155000	63797000	94800000	59819000	48684000	69017000	35898000	53681000	23489000	63016000	63380000	43145000	43332000	34323000	48670000	51921000	68259000	56678000	35286000	58596000	48493000	57618000	59240000	61116000	20	20	1	0.887386	0.217041	0.213378	0.106229	0.0260935
P10645	CHGA	29326000	46576000	40683000	36625000	47227000	32748000	41025000	34923000	21590000	26303000	44013000	30894000	36174000	29708000	17838000	37568000	24190000	28616000	37858000	24555000	32561000	49812000	37809000	37093000	41748000	24148000	32432000	39005000	46739000	66404000	36449000	26590000	28712000	39090000	37588000	31157000	40574000	25758000	52349000	38695000	20	20	1	1.14403	0.247603	0.300764	0.106799	0.0261438
Q9UPY8	MAPRE3	751280000	937320000	909380000	698270000	953900000	735650000	876780000	876500000	759260000	640020000	903490000	722650000	917260000	552120000	776230000	759220000	729720000	732900000	972970000	740510000	721870000	658670000	716910000	702090000	828500000	842900000	765070000	712410000	837860000	752770000	831500000	742550000	686280000	760450000	773750000	625120000	783910000	769040000	646000000	813460000	20	20	1	0.938897	0.143078	0.0813999	0.10728	0.0261941
P55735	SEC13	44693000	36556000	47031000	42847000	60536000	28801000	49590000	30000000	33836000	53146000	55411000	39395000	26618000	46123000	53620000	34018000	46700000	39823000	30638000	42216000	57821000	43191000	43376000	54513000	51380000	47532000	56274000	60105000	27324000	40287000	37210000	49855000	52701000	39134000	42839000	53871000	53852000	50248000	40048000	35262000	20	20	1	1.11315	0.229242	0.205198	0.108384	0.0262443
F5H157	RAB35	121480000	66818000	60851000	80251000	84713000	58169000	61648000	49716000	60784000	62804000	86986000	102570000	84186000	121210000	70627000	68013000	100510000	74396000	57567000	83492000	93026000	75726000	67062000	70367000	69236000	74351000	88541000	68949000	61678000	62636000	52037000	77426000	70887000	49925000	56507000	86018000	56255000	77429000	68616000	53577000	20	20	1	0.886599	0.264575	0.155289	0.108498	0.0262946
Q96GK7	FAHD2A;FAHD2B	52944000	88511000	83666000	59039000	56966000	54796000	46748000	77693000	61577000	45328000	56385000	69267000	58961000	69937000	64871000	74646000	48332000	59051000	67476000	68046000	64250000	48036000	65234000	43434000	63512000	78046000	58009000	43996000	60853000	70686000	56120000	61162000	48906000	72036000	61431000	46656000	61856000	50019000	49843000	46106000	20	20	1	0.909788	0.186996	0.158851	0.108583	0.0263449
P21912	SDHB	142470000	57187000	100950000	164250000	128170000	115810000	127880000	122050000	97550000	183970000	154890000	175140000	87382000	163840000	131860000	194910000	167760000	151090000	90576000	147140000	155070000	159870000	144150000	149680000	112270000	141180000	141810000	155940000	176070000	188760000	169190000	175370000	136750000	143740000	127260000	197740000	146350000	144690000	158500000	98200000	20	20	1	1.11746	0.266685	0.175775	0.109573	0.0263952
Q8N4Q1	CHCHD4	31368000	20994000	33718000	41391000	50591000	34243000	34496000	51138000	39302000	38636000	36828000	42633000	30291000	33442000	26585000	58911000	26412000	30866000	23774000	31983000	40917000	31976000	43044000	43306000	50840000	39563000	42074000	39852000	55022000	48841000	42632000	30455000	33031000	40663000	34848000	38238000	49639000	30748000	32981000	35806000	20	20	1	1.12106	0.265726	0.195232	0.109591	0.0264454
G3V4S9	NDRG2	524540000	1203500000	458860000	664690000	652250000	778030000	781450000	804630000	819650000	700600000	670640000	791240000	1206100000	548680000	477720000	747250000	641700000	651860000	981850000	595060000	496700000	496800000	662060000	529330000	823750000	622670000	682780000	558130000	1093900000	640240000	625440000	545540000	679620000	578550000	649450000	729680000	661990000	591940000	585490000	655720000	20	20	1	0.878198	0.278381	0.179415	0.109678	0.0264957
O60493	SNX3	42001000	28713000	17061000	35942000	33345000	24093000	27328000	30752000	28017000	45013000	47743000	21077000	11825000	49115000	67422000	29924000	37737000	57895000	20035000	52804000	55491000	51966000	30922000	37505000	29204000	36490000	45947000	48945000	22324000	31016000	45638000	46496000	62568000	27532000	30796000	59397000	54375000	37433000	56058000	35367000	20	20	1	1.19443	0.409857	0.336701	0.109713	0.026546
P59768	GNG2	30698000	20657000	28861000	27601000	30022000	30005000	33260000	36424000	36347000	40412000	38155000	39082000	48593000	36502000	36688000	33220000	40996000	38856000	45584000	32849000	28527000	56330000	35712000	35372000	55437000	33379000	47297000	42665000	39530000	38362000	51432000	38787000	25695000	41110000	29721000	38811000	42931000	37313000	40454000	25472000	20	20	1	1.11283	0.182805	0.247329	0.109824	0.0265963
Q9HCJ6	VAT1L	254300000	247710000	289270000	171000000	169490000	178640000	204110000	242230000	273580000	173610000	286070000	226360000	364810000	179890000	131990000	225410000	235750000	171750000	302750000	207830000	242120000	222070000	231600000	264290000	288740000	289110000	291440000	203880000	216340000	295490000	279260000	233480000	255920000	358010000	208130000	230330000	172260000	215760000	251960000	320960000	20	20	1	1.11784	0.253002	0.198283	0.109832	0.0266466
F5GZY7	GABARAPL1	25825000	28603000	20719000	19850000	38219000	30894000	25039000	25386000	20200000	25929000	29866000	28195000	29481000	20292000	26377000	36837000	16264000	23516000	34782000	28299000	22607000	26753000	23387000	20139000	27862000	23818000	19059000	23258000	22941000	27336000	24105000	25916000	23573000	23153000	24545000	17280000	23557000	31087000	22203000	31973000	20	20	1	0.906428	0.216376	0.133849	0.109913	0.0266968
P51513	NOVA1	25200000	19959000	25327000	26587000	30910000	26681000	27086000	24872000	19285000	26437000	26221000	23501000	18149000	27582000	37714000	28201000	26045000	23372000	15782000	25397000	23020000	27706000	36125000	25333000	25976000	24459000	22797000	28121000	31033000	25934000	27891000	32200000	29446000	27875000	26549000	21753000	28791000	33073000	26103000	23885000	20	20	1	1.08678	0.186924	0.145535	0.110141	0.0267471
Q9P032	NDUFAF4	12704000	3079900	7036000	16783000	9305800	8336600	8666300	6826600	6722800	11742000	7851400	10358000	3891500	10603000	15737000	7996500	7467500	13482000	6593800	15337000	13435000	11445000	12753000	9152800	7450200	9457800	8920800	9496600	10446000	9873200	8053200	15607000	11743000	9854200	11742000	12870000	18356000	13395000	13184000	7631600	20	20	1	1.18027	0.39744	0.291346	0.110841	0.0267974
G5E972	TMPO	40722000	45473000	53677000	47772000	49342000	49750000	57380000	48205000	42060000	60522000	65212000	60552000	72164000	53756000	43166000	56754000	50533000	51038000	49145000	40338000	53459000	62407000	55404000	66615000	57917000	44969000	61823000	56833000	66609000	66793000	79160000	57385000	57340000	50047000	56343000	47562000	46899000	41497000	48605000	50031000	20	20	1	1.08687	0.160808	0.175608	0.111081	0.0268477
P27824	CANX	477270000	185120000	392160000	472380000	560310000	307520000	313700000	383500000	336070000	456380000	413330000	443420000	344420000	519280000	342950000	416790000	453010000	374430000	279570000	381610000	544480000	455370000	460060000	450920000	442090000	405670000	425240000	537460000	305810000	441260000	485070000	442460000	370130000	346870000	388320000	462130000	450860000	421030000	402580000	382860000	20	20	1	1.09772	0.223876	0.146496	0.111945	0.0268979
U3KQ56	GRHPR	202120000	449890000	190570000	178550000	126540000	229920000	327350000	162330000	258910000	198870000	224370000	246470000	276010000	233460000	178610000	260770000	226270000	246350000	284120000	188920000	211130000	181030000	154630000	173040000	184680000	250970000	212180000	187230000	249420000	257910000	224650000	201360000	160670000	242150000	160880000	226720000	175160000	232580000	202980000	239360000	20	20	1	0.880251	0.294129	0.141064	0.112124	0.0269482
O14744	PRMT5	43054000	25289000	40370000	36974000	42325000	31150000	35893000	42856000	44506000	34551000	35957000	44119000	39466000	38998000	41373000	46063000	41223000	39527000	40823000	44198000	41583000	38149000	50448000	48309000	42706000	48329000	43831000	35012000	37878000	37527000	49009000	42097000	38532000	44009000	39201000	37447000	41925000	40933000	40348000	39777000	20	20	1	1.06128	0.127544	0.11008	0.11224	0.0269985
Q5SRQ6	CSNK2B;CSNK2B-LY6G5B-1181	40772000	39697000	32733000	41424000	40768000	44012000	53253000	40878000	49610000	51972000	52612000	49327000	49639000	46846000	58028000	64515000	49734000	56461000	56198000	45685000	38106000	53387000	32872000	54536000	36850000	35061000	46959000	44993000	39446000	35638000	60344000	51069000	52448000	44303000	28530000	43155000	38785000	42508000	53269000	49071000	20	20	1	0.914087	0.158481	0.175413	0.112459	0.0270488
P32119	PRDX2	1983200000	3872700000	2520100000	2306400000	2130300000	2696600000	3071100000	4418500000	2538000000	2221200000	3266300000	2437400000	3461300000	2089300000	2300500000	3174400000	2882100000	3046700000	2926700000	2458900000	1990100000	2519600000	2914800000	2683800000	2764200000	2382900000	2421100000	2338500000	3280700000	2647700000	2498500000	2239600000	2025500000	2898400000	2832200000	2550100000	1928600000	2210900000	2412100000	2965800000	20	20	1	0.905082	0.226303	0.127381	0.112606	0.027099
Q9H074	PAIP1	10147000	14032000	12534000	7986500	12891000	9440600	8627300	9288900	10696000	7196500	8709100	8630000	13524000	7494900	9520300	11243000	9570600	7149100	13919000	8905500	6494500	8797500	8158100	9047100	11085000	9375700	9607700	7725600	9268300	9335900	9665100	7198400	8388000	11733000	9808900	5994400	9488400	9614700	7265100	13048000	20	20	1	0.898733	0.221851	0.168666	0.113006	0.0271493
Q8N0X7	SPG20	17602000	10987000	16735000	15337000	17540000	14603000	15350000	18374000	15154000	19371000	19124000	13534000	9142300	18806000	14316000	16407000	17502000	19134000	13052000	19291000	16170000	22289000	17199000	17714000	13771000	15334000	18673000	17743000	11372000	15637000	18554000	16377000	23376000	14483000	14956000	21622000	18630000	21868000	24912000	13943000	20	20	1	1.1035	0.17855	0.222218	0.113075	0.0271996
P63241	EIF5A;EIF5AL1	410070000	620140000	331410000	342470000	352780000	398570000	494870000	376090000	475550000	350020000	423750000	283810000	458940000	346100000	379170000	402720000	482190000	433590000	433030000	435440000	367940000	458250000	307740000	455240000	374200000	414330000	398710000	236630000	337690000	358730000	349640000	330100000	409030000	426190000	378960000	449740000	302900000	314080000	421850000	444360000	20	20	1	0.915633	0.180674	0.146162	0.113099	0.0272499
F5GXJ9	ALCAM	32705000	62535000	41231000	52879000	43264000	47367000	44228000	44845000	62113000	56964000	44031000	52115000	67326000	40559000	40010000	49867000	48025000	47750000	66965000	57150000	48798000	40556000	36421000	67137000	43528000	58619000	45389000	51576000	80614000	72134000	66420000	60899000	55877000	62618000	55032000	78748000	36527000	48344000	55411000	53049000	20	20	1	1.11555	0.190244	0.25497	0.113243	0.0273002
P30153	PPP2R1A	957780000	700200000	888100000	779470000	780890000	790060000	826360000	756600000	736930000	862880000	866960000	918680000	678100000	934960000	907070000	724620000	797040000	919180000	769610000	851230000	816320000	740920000	841260000	760530000	712220000	860020000	770920000	920890000	470810000	732060000	635130000	865700000	849790000	825130000	852580000	783690000	733870000	835810000	755010000	752690000	20	20	1	0.94337	0.100813	0.119207	0.113261	0.0273504
O14949	UQCRQ	22350000	5008200	21104000	22291000	27922000	16633000	14158000	21140000	14523000	32920000	16017000	20348000	10381000	19746000	17909000	19538000	14481000	25833000	15056000	15684000	17891000	24026000	19825000	21673000	17259000	18483000	19986000	41101000	34392000	25661000	25108000	13256000	18070000	16242000	17477000	16390000	26018000	26406000	29007000	12917000	20	20	1	1.18268	0.331767	0.379157	0.113318	0.0274007
P35813	PPM1A	90622000	151170000	104920000	83712000	110710000	128690000	110200000	127070000	116170000	92296000	125860000	104650000	132920000	86476000	107290000	158260000	97444000	95072000	125210000	104380000	91174000	103350000	98554000	96270000	98335000	118450000	115240000	90519000	135090000	113480000	103570000	92675000	112290000	118500000	108650000	85055000	101350000	93125000	98472000	105620000	20	20	1	0.923061	0.181889	0.107876	0.11388	0.027451
Q9H0R4	HDHD2	246330000	493110000	324900000	191910000	248850000	301300000	258290000	265150000	273870000	235120000	264420000	331580000	348550000	224540000	225310000	282680000	190840000	234160000	371440000	264410000	225530000	226210000	252490000	263400000	266340000	281860000	219180000	251390000	333420000	232850000	275710000	218930000	277130000	305320000	228890000	186910000	243740000	266440000	179620000	265280000	20	20	1	0.896693	0.250634	0.13313	0.114381	0.0275013
P13611	VCAN	1055700000	7133400000	2111200000	897970000	1176300000	2585000000	2596300000	1125200000	2410700000	1092000000	2000700000	1893300000	3511000000	1040200000	1415900000	1183600000	1112000000	1055500000	2934800000	966960000	1108000000	1100200000	926000000	1204900000	2001200000	1655700000	1179900000	1359100000	1232700000	1470400000	1423300000	1523800000	1597500000	1841300000	1527500000	929340000	1468400000	1496900000	954160000	2364400000	20	20	1	0.72179	0.733118	0.187229	0.11467	0.0275515
Q9Y2T3	GDA	1498400000	1956800000	1438600000	956190000	964470000	1159700000	1386200000	1406600000	1308100000	1018500000	1692900000	1456500000	1681200000	877810000	1385000000	1606900000	1395700000	1241500000	1698200000	1388900000	1088300000	1088400000	1166300000	1039000000	1147400000	1244500000	1310500000	1417800000	1692600000	1344100000	985180000	1061400000	1419600000	1450100000	1112500000	1504100000	1133900000	1251800000	1151200000	1455600000	20	20	1	0.910827	0.204631	0.136907	0.114753	0.0276018
Q13363	CTBP1	132120000	166440000	181270000	112180000	175230000	155240000	123320000	131190000	146660000	145040000	186980000	164940000	173200000	130510000	151550000	251270000	173200000	135720000	194840000	135550000	154450000	110490000	137240000	139450000	149580000	173760000	190260000	173640000	193380000	155990000	156500000	125210000	121260000	150500000	144640000	128960000	100090000	132100000	119660000	113700000	20	20	1	0.906649	0.200296	0.163217	0.114754	0.0276521
Q13263	TRIM28	159160000	70908000	140920000	142480000	155170000	102740000	135580000	70723000	133690000	154890000	111170000	108840000	76042000	160130000	187470000	123350000	127900000	117480000	78810000	108430000	159950000	147110000	165930000	174900000	136080000	138960000	113170000	128370000	62708000	96108000	114680000	173800000	143600000	116980000	178750000	151840000	177490000	141680000	133450000	129420000	20	20	1	1.1294	0.266336	0.239961	0.114829	0.0277024
Q96F85	CNRIP1	491660000	748260000	610190000	464040000	530630000	553650000	587110000	606730000	464610000	466010000	537590000	566410000	766870000	430030000	414940000	691000000	469930000	421080000	558400000	517310000	432770000	461350000	641010000	418060000	655940000	487860000	472160000	393160000	564130000	490930000	539640000	409440000	524810000	511580000	584610000	368410000	410250000	563420000	400380000	604170000	20	20	1	0.91168	0.186734	0.158169	0.115024	0.0277526
O75688	PPM1B	15927000	33145000	21173000	16352000	20329000	22753000	16242000	15966000	20287000	14499000	14900000	16069000	16170000	14076000	20850000	19093000	23465000	18842000	29994000	22771000	14846000	17857000	20057000	15673000	20629000	18922000	14638000	11144000	19875000	17619000	22958000	16064000	14888000	16371000	17735000	13774000	18062000	18158000	15627000	24781000	20	20	1	0.889986	0.256822	0.162763	0.115408	0.0278029
B7ZM87	SRGAP2;SRGAP2B	23018000	9308400	21394000	15303000	12660000	10734000	12994000	17562000	9916400	13630000	12364000	18857000	11345000	15911000	22412000	10122000	12606000	15323000	9251400	17308000	17060000	16149000	15520000	13981000	14057000	14890000	16646000	21667000	14235000	7402600	18095000	18279000	18145000	13142000	20593000	13806000	24248000	21125000	22059000	13116000	20	20	1	1.1445	0.296215	0.271012	0.115835	0.0278532
B7Z4W5	CCBL1	21119000	44516000	28107000	23491000	22787000	26393000	32839000	18243000	28422000	26362000	23623000	24582000	31529000	37150000	20043000	19801000	26258000	27818000	21705000	18431000	27011000	24804000	24508000	19354000	20729000	27080000	27616000	22459000	14975000	17828000	18079000	25155000	19690000	28407000	24327000	23522000	23978000	22314000	24174000	31509000	20	20	1	0.893544	0.250485	0.155129	0.11603	0.0279035
O75145	PPFIA3	97652000	15610000	77181000	76461000	92124000	46247000	51490000	42534000	40922000	87562000	63196000	75313000	26749000	87399000	119510000	45777000	61924000	68864000	30950000	62007000	93916000	95964000	44472000	79996000	62680000	70244000	76504000	85003000	58842000	42249000	64317000	99076000	92639000	41153000	103690000	76501000	89679000	97284000	93771000	43445000	20	20	1	1.19059	0.415417	0.331145	0.117308	0.0279537
P26196	DDX6	61464000	32982000	54279000	43855000	49543000	54110000	46355000	44136000	43819000	55254000	58417000	50149000	41770000	44869000	64042000	48711000	43566000	46052000	51855000	48846000	46566000	47090000	39378000	43798000	38132000	56886000	60558000	38200000	48069000	50060000	39296000	49008000	41815000	52935000	45586000	45284000	41713000	34458000	45348000	49626000	20	20	1	0.928595	0.148949	0.13251	0.117596	0.028004
P22626	HNRNPA2B1	1054100000	573780000	1033900000	719910000	540200000	545240000	734150000	352970000	608320000	1060500000	507580000	390420000	357510000	1101100000	1166900000	315830000	578580000	525180000	244490000	576520000	931930000	910360000	1049100000	819860000	643920000	330070000	604150000	873910000	206250000	418490000	377950000	1195400000	776540000	522230000	1182200000	1057100000	1032800000	1127200000	824080000	1088600000	20	20	1	1.22984	0.440705	0.467176	0.11781	0.0280543
Q96AG4	LRRC59	36599000	13759000	29300000	34247000	46780000	26520000	29280000	36671000	33857000	34444000	31862000	43537000	25436000	43263000	33480000	38403000	32542000	31323000	17396000	33028000	35309000	38091000	23190000	46008000	39460000	34063000	39813000	44450000	38590000	43364000	35918000	34003000	39181000	29901000	38454000	27551000	34850000	30922000	45409000	26252000	20	20	1	1.11209	0.244673	0.195352	0.118049	0.0281046
P17174	GOT1	3285800000	5444200000	3461300000	2866300000	3155700000	3848100000	4256500000	4104400000	3329500000	3455700000	4029100000	3954200000	5351500000	3175900000	3145500000	4812600000	3159400000	3439400000	4886600000	3239500000	2980300000	3167400000	2664700000	3007400000	3225500000	3447000000	3214400000	3834400000	5724400000	4273800000	3910900000	2931200000	2996300000	3509000000	3087400000	2928300000	2944400000	3591900000	3211100000	4283900000	20	20	1	0.902259	0.202473	0.183547	0.11808	0.0281549
A0A2R8YHI9	TBCE	20181000	19615000	16228000	18506000	17873000	19756000	19412000	16157000	20401000	14763000	18311000	19727000	15444000	15539000	14383000	16255000	20245000	17107000	18693000	16886000	17020000	15519000	12624000	15152000	15482000	20494000	16749000	14646000	19513000	23120000	16148000	17465000	18217000	12556000	17063000	17123000	14495000	14500000	14362000	19567000	20	20	1	0.933423	0.110904	0.149167	0.118162	0.0282051
Q9ULV4	CORO1C	218270000	271610000	227210000	189080000	209870000	227920000	228400000	273020000	169480000	208550000	187470000	217550000	274360000	168830000	193360000	246430000	223960000	205220000	240290000	216610000	185930000	189600000	216430000	189580000	193410000	165200000	218180000	194800000	277340000	202520000	247620000	177410000	185130000	257020000	220970000	188620000	170190000	189280000	178030000	239690000	20	20	1	0.929382	0.140405	0.139158	0.118423	0.0282554
J3KT51	HN1	54043000	113190000	88049000	48450000	99248000	97993000	66714000	110110000	71894000	64514000	94153000	72435000	96505000	57384000	76726000	104140000	77562000	63698000	127440000	76131000	68947000	84652000	69321000	50114000	79650000	80341000	75362000	67259000	100580000	53241000	101140000	62187000	86387000	60865000	68570000	54740000	76733000	71919000	79944000	83620000	20	20	1	0.888696	0.260821	0.168761	0.118754	0.0283057
P27361	MAPK3	171130000	282110000	150300000	156460000	133330000	194010000	190220000	111840000	208120000	163690000	225680000	173840000	209020000	207250000	139220000	168190000	203790000	166310000	229780000	142720000	158740000	140550000	115190000	158070000	154540000	207030000	136640000	145390000	119290000	187910000	244070000	168090000	167860000	199350000	144270000	135920000	184950000	170130000	163020000	166150000	20	20	1	0.900786	0.219911	0.169467	0.118829	0.028356
F5H5G1	LSAMP	378170000	298650000	352640000	315330000	410480000	458830000	454300000	403560000	442190000	580290000	497310000	589790000	485880000	536150000	411060000	476280000	412200000	434470000	383140000	418380000	426960000	436000000	353910000	450790000	524590000	474580000	567400000	452080000	647200000	601230000	583830000	496330000	527430000	357390000	402030000	457420000	486910000	409270000	550140000	350190000	20	20	1	1.09344	0.176465	0.193787	0.11921	0.0284062
P52788	SMS	81987000	77695000	77554000	92063000	67855000	90392000	86075000	42631000	107610000	91705000	71450000	122680000	87827000	89629000	115470000	48882000	95453000	86421000	88705000	80635000	84738000	64149000	58086000	94028000	76831000	82882000	92721000	54444000	40910000	62266000	61499000	97542000	83547000	85904000	71061000	95707000	67020000	86779000	83221000	84021000	20	20	1	0.89701	0.22307	0.183313	0.119257	0.0284565
P14854	COX6B1	43529000	17438000	27066000	78135000	190170000	50487000	51467000	54958000	88514000	126020000	132150000	79397000	45031000	124500000	51671000	84712000	106610000	70799000	71731000	144520000	151380000	115470000	48128000	98816000	95853000	77897000	96943000	178880000	83597000	154090000	125420000	90684000	110510000	49523000	65196000	79089000	126650000	63506000	137780000	91659000	20	20	1	1.24539	0.534029	0.433696	0.119305	0.0285068
Q9BPX5	ARPC5L	162570000	188220000	221650000	154580000	163040000	155530000	190130000	167600000	174340000	207120000	180730000	199090000	235780000	167310000	136930000	170360000	206930000	149360000	217460000	174060000	166920000	144550000	138180000	198780000	178260000	199870000	150250000	136540000	220430000	160430000	159040000	151230000	148090000	144230000	181000000	125370000	135810000	166060000	205430000	227870000	20	20	1	0.921483	0.146196	0.164797	0.119356	0.0285571
Q3KPI9	PTPRD	12068000	29819000	12026000	12874000	12549000	12407000	13271000	8982100	10085000	14037000	13717000	11620000	15153000	14725000	12353000	17236000	17391000	11819000	16447000	12440000	10351000	10496000	12453000	12976000	14470000	10742000	11864000	12915000	11574000	13991000	10564000	14586000	13623000	12551000	11895000	10479000	10181000	13993000	12680000	15596000	20	20	1	0.882431	0.305558	0.115828	0.120504	0.0286073
O60927	PPP1R11	23906000	79356000	44378000	48618000	56239000	37221000	53278000	58717000	40190000	19237000	29743000	30809000	49892000	24643000	38229000	30229000	34990000	24404000	41399000	40386000	40132000	31595000	30889000	36198000	27050000	33670000	24709000	36753000	43134000	32493000	37003000	30994000	24718000	33440000	25899000	24303000	52433000	35263000	30916000	54550000	20	20	1	0.851436	0.361054	0.20697	0.120775	0.0286576
P41208	CETN2	22635000	31716000	30473000	36794000	22007000	26689000	25726000	30419000	39711000	45565000	31796000	34040000	48447000	24338000	24938000	35764000	38982000	27259000	35019000	40490000	32488000	29100000	28709000	38035000	31271000	40322000	39978000	32668000	42355000	44133000	33795000	42217000	34783000	31343000	41617000	29921000	31825000	43471000	41284000	29500000	20	20	1	1.10111	0.229714	0.167846	0.121016	0.0287079
Q5VZF2	MBNL2;MBLL	9820700	7244700	10012000	14515000	12586000	4857900	6614700	9589300	7413500	12532000	9287200	8841300	6350800	13022000	17690000	6495200	8767500	10058000	5338800	7989600	13208000	13542000	11417000	11504000	13461000	11325000	9342100	8550600	6642100	6799700	7011600	11915000	10334000	8260800	13879000	15518000	14758000	11275000	9572500	10558000	20	20	1	1.1579	0.345721	0.280008	0.121101	0.0287582
F5H5V4	PSMD9	20529000	31264000	29322000	32100000	28708000	27943000	24032000	30069000	20509000	20903000	36244000	15931000	23954000	22294000	18646000	22137000	17431000	28945000	30295000	25373000	23319000	31787000	37112000	27568000	32539000	25295000	25455000	21406000	30215000	19101000	17016000	34889000	24772000	33283000	33324000	32114000	23480000	27443000	31573000	30041000	20	20	1	1.10876	0.217886	0.21635	0.121456	0.0288084
Q9BX68	HINT2	1321400000	2844500000	1937100000	1671900000	1549500000	1779500000	1899000000	1928900000	1844100000	1648700000	1606200000	1812700000	3018900000	1816000000	1642800000	1441600000	2361100000	2099700000	2696000000	1952800000	1926800000	1915400000	1511900000	1313200000	1555600000	1663200000	1695000000	1942600000	2627300000	1875100000	2120800000	1526400000	1669800000	1678700000	1628200000	1804200000	1493100000	1406600000	1649900000	2002800000	20	20	1	0.900552	0.23503	0.151687	0.121537	0.0288587
Q15185	PTGES3	189620000	97106000	175450000	170310000	132450000	85190000	154120000	70765000	111400000	180310000	130400000	116870000	71488000	248710000	241030000	102040000	119810000	134360000	74211000	163280000	256670000	178030000	172460000	147760000	138680000	106140000	178240000	142460000	63191000	92652000	116260000	261090000	154450000	103240000	191580000	206440000	257600000	199270000	179410000	157200000	20	20	1	1.19282	0.374303	0.396805	0.122237	0.028909
Q13409	DYNC1I2	97843000	159280000	112250000	81967000	109010000	113920000	102410000	102520000	105860000	108660000	94298000	79914000	114530000	84362000	92405000	99337000	83583000	103180000	116940000	90381000	95667000	92647000	98410000	92622000	100250000	95885000	68521000	95442000	70577000	83560000	88696000	105680000	93009000	81962000	106210000	89491000	108050000	115850000	92566000	122290000	20	20	1	0.924359	0.171125	0.128786	0.123151	0.0289593
J3KPS3	ALDOA	6641500000	12691000000	8331500000	6409300000	7210300000	7498300000	8554800000	9041000000	7877100000	7296400000	9934500000	9680800000	10412000000	6066700000	6543300000	8475100000	7533200000	7266700000	9943600000	7541100000	6885500000	6521700000	7197800000	5910000000	7700800000	7339200000	8281000000	7212100000	12568000000	7871200000	9029100000	6559500000	8235700000	6903600000	7196900000	6186000000	6650800000	6614000000	6828000000	7970500000	20	20	1	0.907324	0.199153	0.172927	0.124543	0.0290096
P11586	MTHFD1	110500000	41434000	140910000	142980000	112590000	68803000	86656000	53755000	115000000	96768000	85643000	66514000	48986000	155610000	154560000	71712000	128250000	100610000	53768000	102900000	134180000	145550000	117970000	119440000	96813000	78938000	133660000	93767000	44774000	67442000	111200000	139570000	119640000	74141000	154080000	155080000	150560000	116280000	136420000	83785000	20	20	1	1.17304	0.369045	0.326867	0.12489	0.0290598
O75348	ATP6V1G1	353800000	240930000	200640000	250610000	254750000	169870000	225780000	248800000	201130000	214780000	265880000	337990000	225320000	165170000	329650000	260440000	190170000	183030000	208570000	239330000	289410000	235920000	242060000	192850000	368200000	194090000	375110000	300960000	268120000	340060000	251950000	215720000	222280000	254280000	278200000	218600000	271010000	286510000	201450000	286150000	20	20	1	1.11041	0.222394	0.22319	0.125369	0.0291101
P55263	ADK	26120000	35698000	26851000	21987000	29477000	24729000	23289000	38505000	28040000	24292000	22612000	26716000	28988000	22848000	20953000	29197000	19451000	25075000	31458000	20769000	21745000	21522000	31781000	21580000	34782000	24451000	23870000	26567000	29478000	13320000	20003000	22305000	21686000	29898000	22758000	23419000	20085000	19320000	27078000	22858000	20	20	1	0.907886	0.186787	0.185395	0.125805	0.0291604
K4DI93	CUL4B	42104000	40449000	47064000	32870000	46857000	40203000	44416000	39960000	38329000	38312000	59583000	43856000	46856000	37817000	43371000	50124000	41193000	35713000	43108000	43161000	38128000	30943000	51207000	37008000	40970000	37813000	38017000	40999000	35597000	46749000	39871000	37641000	42383000	51167000	40272000	35550000	36090000	50056000	26372000	38813000	20	20	1	0.930204	0.134413	0.147308	0.12588	0.0292107
O14964	HGS	162470000	261600000	230680000	185790000	216270000	203260000	215860000	238560000	194780000	206540000	205020000	178080000	218870000	148080000	172010000	177880000	165690000	170800000	184410000	180110000	184000000	170590000	197290000	176170000	216210000	184590000	159080000	176520000	146270000	171560000	179420000	175140000	172090000	184990000	221100000	153040000	212710000	199920000	151370000	226600000	20	20	1	0.934104	0.146232	0.118442	0.125988	0.0292609
P47756	CAPZB	368120000	624230000	472010000	400570000	423520000	500830000	543680000	364760000	616510000	457970000	397600000	482610000	629420000	368730000	363500000	492710000	472070000	349830000	494340000	388030000	412420000	382660000	346250000	409210000	363400000	478120000	422050000	422350000	524230000	493220000	406930000	360220000	383710000	510810000	398650000	394460000	412730000	491790000	392300000	473980000	20	20	1	0.920579	0.19492	0.114474	0.126368	0.0293112
P48643	CCT5	501770000	450870000	475010000	371600000	469470000	402950000	524630000	388190000	439350000	404290000	464100000	378550000	426680000	391850000	427310000	483770000	463490000	446120000	498520000	408520000	424250000	429570000	396510000	359940000	456390000	428760000	442220000	356670000	412450000	362680000	491720000	391880000	420280000	456420000	481120000	392400000	424670000	368050000	410780000	487750000	20	20	1	0.952078	0.100263	0.0940588	0.127341	0.0293615
Q96NT1	NAP1L5	41910000	25235000	45814000	33185000	52329000	33144000	28674000	27356000	22773000	29000000	27302000	21848000	32604000	32583000	35144000	24325000	23893000	30262000	28127000	22753000	28009000	25777000	27968000	27491000	30840000	36755000	29159000	37580000	24234000	28692000	24676000	20446000	24857000	16227000	37661000	21800000	27300000	32086000	22512000	25984000	20	20	1	0.889679	0.258982	0.180643	0.127448	0.0294118
P49006	MARCKSL1	61635000	124530000	66431000	62719000	67216000	75244000	85714000	59702000	79684000	68244000	90322000	96926000	159400000	74941000	69226000	95933000	85920000	60814000	88812000	73161000	96790000	69589000	88380000	77844000	105190000	74133000	99859000	93186000	102470000	93064000	92508000	100830000	84317000	136900000	88436000	74245000	76049000	105640000	72766000	120670000	20	20	1	1.12529	0.293373	0.206868	0.127786	0.029462
P00338	LDHA	2241800000	3602800000	2825000000	2473000000	2776300000	2902500000	2398300000	3069700000	2579700000	2099700000	1960100000	2422700000	3180500000	1667000000	2255600000	2582600000	2153500000	2245300000	3096200000	2636900000	2035600000	2071500000	2632100000	2198600000	2716700000	2259900000	2279300000	2183000000	3391400000	2665300000	2011800000	2258600000	2269100000	2578600000	2133900000	2044400000	1955300000	2474600000	2133400000	2798200000	20	20	1	0.920306	0.182468	0.138296	0.128445	0.0295123
F8W9U3	ABHD14B	31309000	71970000	43554000	59469000	36719000	46024000	56886000	46031000	52593000	33716000	35560000	32337000	53615000	37688000	34620000	24905000	64100000	31514000	62542000	39493000	49097000	47942000	96262000	57434000	46416000	43279000	50701000	41856000	31852000	49161000	50133000	40796000	39308000	62033000	44803000	53200000	53215000	54827000	54119000	55579000	20	20	1	1.14237	0.294404	0.285273	0.128697	0.0295626
O14525	ASTN1	10703000	7222900	12754000	13516000	13737000	11544000	12260000	10511000	13698000	16099000	15810000	19298000	11229000	12272000	16356000	12088000	15798000	12955000	10561000	12239000	14876000	13540000	15120000	12810000	12759000	16318000	16681000	13751000	15894000	13871000	14623000	17645000	17415000	10055000	11411000	14011000	15022000	13281000	12276000	12453000	20	20	1	1.08886	0.205389	0.152671	0.129445	0.0296129
C9J2C0	TUBA8	84131000	26127000	64699000	39240000	81757000	57940000	35888000	43167000	46212000	53003000	48051000	65773000	35505000	82188000	63038000	35900000	53754000	44037000	47042000	50427000	71380000	55146000	39753000	35286000	46011000	53895000	46778000	55215000	31119000	36187000	32209000	44115000	30023000	36295000	49786000	71670000	52671000	56675000	42125000	26932000	20	20	1	0.863304	0.311744	0.24143	0.129851	0.0296631
Q5SSJ5	HP1BP3	109250000	14114000	117460000	102400000	135060000	119250000	110130000	92657000	86294000	110940000	122230000	90188000	108930000	93667000	113250000	121120000	118120000	93467000	103460000	98314000	110700000	109360000	97287000	107570000	119030000	116630000	94719000	116100000	108420000	87200000	140480000	121760000	93116000	150550000	122630000	97727000	140240000	131380000	113750000	90622000	20	20	1	1.10143	0.237491	0.171278	0.130467	0.0297134
P48506	GCLC	63445000	118430000	85465000	54138000	62387000	68867000	69215000	56652000	86523000	64050000	48821000	40500000	69953000	50776000	55082000	37554000	56398000	56551000	73863000	48656000	50830000	48804000	57527000	61456000	69727000	45779000	46033000	55198000	21198000	34017000	48502000	55564000	53183000	51328000	71480000	41265000	58508000	65446000	58932000	103420000	20	20	1	0.866547	0.288403	0.257788	0.131249	0.0297637
Q9BPY8	HOPX	20539000	33098000	20093000	17043000	22726000	37613000	32229000	39267000	41312000	26827000	46809000	25109000	44638000	26849000	26113000	42788000	41648000	39055000	46739000	26937000	27248000	32859000	18469000	23803000	29683000	44337000	31922000	27582000	54444000	39132000	40920000	47017000	27143000	58108000	36926000	54956000	42705000	35759000	42833000	41236000	20	20	1	1.15157	0.292502	0.328302	0.131559	0.029814
P00558	PGK1	6900500000	11731000000	9355900000	7018300000	8237000000	9990700000	9352300000	9575300000	8231200000	7453700000	9488200000	8221300000	11441000000	6721300000	5985700000	10761000000	7845000000	8321000000	9665400000	7777300000	6259600000	6965300000	8116300000	7510200000	8054400000	8629200000	7938400000	7286700000	11839000000	9611900000	8819800000	6896600000	6907000000	9088600000	8249000000	6395700000	7430800000	7922700000	7220500000	8931800000	20	20	1	0.919576	0.180859	0.147493	0.131902	0.0298643
P49407	ARRB1	162270000	307770000	210660000	148520000	216890000	210670000	222270000	204440000	240220000	163330000	203690000	201920000	289020000	159290000	178790000	231000000	174620000	202300000	270980000	203180000	173340000	161630000	226580000	177350000	188360000	206700000	171730000	157510000	267170000	222550000	187260000	162780000	168080000	244090000	180870000	176800000	162080000	167120000	168300000	256640000	20	20	1	0.910779	0.202384	0.161439	0.131952	0.0299145
O75569	PRKRA	39258000	27820000	37496000	44427000	51338000	39784000	34696000	28237000	18254000	66901000	26998000	36075000	29117000	56195000	73655000	51428000	39341000	44459000	22983000	50585000	53243000	48686000	42025000	43639000	39886000	66039000	32915000	44476000	18284000	39011000	52721000	39498000	55628000	41009000	50814000	57787000	44361000	54339000	73038000	49160000	20	20	1	1.15568	0.349785	0.288692	0.133331	0.0299648
P50579	METAP2	42375000	33751000	39670000	24810000	40473000	34962000	30691000	47344000	34456000	31239000	29536000	33602000	49082000	18125000	27169000	39162000	26227000	25528000	32833000	24840000	24021000	24110000	40178000	33921000	30099000	34504000	24531000	31889000	28357000	28188000	30656000	30588000	26567000	35341000	29759000	21258000	34879000	29431000	29213000	34704000	20	20	1	0.904365	0.239378	0.140097	0.133335	0.0300151
Q6H8Q1	ABLIM2	148390000	99053000	183750000	137890000	157860000	128330000	154410000	129100000	132530000	152880000	148320000	148990000	117810000	157460000	169560000	126330000	132100000	137470000	105090000	116740000	174750000	134150000	146760000	129780000	150380000	140520000	151320000	183390000	111120000	126580000	178510000	197370000	151720000	121720000	150980000	150480000	183210000	161370000	131740000	125240000	20	20	1	1.07795	0.151879	0.169592	0.134074	0.0300654
P68402	PAFAH1B2	214360000	466410000	168980000	200120000	160850000	218750000	291680000	270830000	211980000	243000000	325580000	220680000	338150000	261170000	286020000	221020000	221700000	165480000	331880000	218040000	171420000	224600000	140320000	275350000	340480000	203640000	182890000	234540000	239000000	300200000	204830000	187830000	136680000	220040000	194020000	229670000	241670000	171050000	251980000	271950000	20	20	1	0.877991	0.290877	0.204711	0.134245	0.0301156
Q13011	ECH1	92992000	144880000	76292000	89601000	81766000	91099000	95627000	71420000	115990000	62025000	103110000	131910000	75683000	112250000	82108000	109790000	90556000	95742000	110190000	92390000	106520000	72706000	73262000	93776000	46896000	76034000	81155000	78615000	128260000	101310000	110590000	68396000	74487000	118810000	70828000	62303000	52117000	82563000	82810000	130570000	20	20	1	0.88916	0.211206	0.245532	0.134358	0.0301659
Q7Z6B0	CCDC91	19450000	30383000	38990000	28029000	33596000	55259000	28173000	45490000	24210000	29646000	26023000	25571000	33466000	23458000	25978000	26898000	33821000	28476000	23636000	23910000	29275000	24354000	37299000	28233000	35976000	18124000	20180000	29273000	24306000	11854000	24879000	17709000	20539000	22770000	35243000	27382000	33832000	33459000	22530000	32750000	20	20	1	0.876757	0.277201	0.23054	0.134892	0.0302162
Q9Y4W6	AFG3L2	18879000	4890800	10225000	24554000	19443000	11481000	11205000	15768000	8753300	18737000	11572000	23352000	6232100	14822000	15356000	23015000	15580000	20420000	7807300	14790000	22845000	16006000	14966000	20085000	13182000	18250000	16404000	22624000	11630000	23417000	18410000	18440000	12873000	12355000	19647000	23728000	16759000	15555000	18418000	9731600	20	20	1	1.16317	0.389518	0.275366	0.135276	0.0302665
P43155	CRAT	111090000	131080000	105490000	89326000	116690000	109550000	88132000	149250000	94660000	94540000	115020000	98249000	103910000	123680000	118120000	119520000	127480000	125760000	123070000	131590000	99781000	87738000	100900000	126420000	84688000	112620000	121350000	99387000	128030000	114260000	107560000	99559000	77392000	138380000	103360000	107200000	95617000	100040000	114440000	107890000	20	20	1	0.934279	0.140757	0.131895	0.1359	0.0303167
F5H6I7	ATL3	4494800	5453100	5354800	7312900	5437900	4689300	6209000	6308100	9111300	7153300	3658200	4433400	5416300	5290000	7092500	5168600	5531600	5009800	5242100	5717100	5530100	5401700	10074000	6689400	7708400	5544500	5418500	6355100	3013200	6242500	6707300	7277800	5549400	4794000	6348700	10151000	5552000	6897600	7257400	5520200	20	20	1	1.12227	0.21531	0.287095	0.136512	0.030367
Q9UKE5	TNIK	31465000	18020000	25627000	33322000	41367000	24655000	21616000	21682000	28119000	36551000	23800000	23040000	18096000	38946000	32898000	27068000	35730000	29604000	23544000	31372000	39201000	37684000	29043000	23865000	30338000	25277000	28574000	29694000	19528000	19791000	35739000	39460000	27234000	22927000	47524000	33530000	45161000	46327000	37606000	23004000	20	20	1	1.13236	0.238293	0.307064	0.136563	0.0304173
C9JV77	AHSG	13476000	12331000	12748000	88649000	30361000	31335000	27159000	64313000	15836000	10523000	25766000	23152000	12390000	13214000	21219000	33268000	63829000	17976000	33056000	29862000	20824000	77121000	133010000	27912000	27343000	55675000	34801000	29833000	87344000	18912000	25916000	22473000	36259000	27186000	16018000	47669000	11948000	12738000	104960000	28580000	20	20	1	1.45836	0.712011	1.14152	0.137476	0.0304676
Q8TB36	GDAP1	61772000	10329000	56013000	68727000	70392000	54089000	42684000	63727000	52300000	65648000	71175000	71518000	37199000	58900000	61621000	70405000	46195000	70483000	33867000	61215000	52873000	52688000	81311000	71843000	68565000	60808000	69274000	82712000	48567000	60473000	70442000	63873000	51341000	45795000	60504000	81968000	62255000	79871000	67257000	34871000	20	20	1	1.12323	0.27961	0.231724	0.137695	0.0305178
P16152	CBR1	535160000	2520600000	1001900000	627840000	629470000	1052900000	542100000	616920000	908390000	688400000	671670000	623950000	1263500000	633410000	744950000	822220000	601110000	650980000	1126700000	699850000	677480000	495460000	546650000	684160000	698380000	767880000	514140000	555920000	488630000	505460000	646840000	656850000	499710000	864080000	973860000	530890000	682730000	711620000	585920000	1469100000	20	20	1	0.799183	0.523419	0.267645	0.137697	0.0305681
P62280	RPS11	83294000	10868000	64004000	61473000	99706000	53410000	36343000	69142000	48334000	66404000	60836000	52091000	34255000	58775000	78864000	54790000	64330000	62230000	38359000	72470000	67760000	80440000	76727000	70660000	67762000	59927000	65456000	71181000	62922000	54005000	75393000	73767000	65165000	40744000	60352000	59269000	89630000	84373000	63693000	38510000	20	20	1	1.13484	0.331103	0.217899	0.13774	0.0306184
Q92823	NRCAM	820170000	1177600000	948740000	680680000	773780000	1000100000	940250000	960490000	849430000	912650000	866730000	993870000	1239200000	663090000	953190000	985210000	786480000	782770000	1254600000	870020000	695960000	788440000	836260000	805150000	795450000	959780000	1048500000	729950000	1215700000	927660000	903380000	981160000	953660000	716950000	761730000	773450000	732800000	854040000	728110000	831710000	20	20	1	0.923116	0.176077	0.142649	0.137819	0.0306687
Q96PY5	FMNL2	25751000	30906000	34165000	27832000	30989000	28028000	26989000	24488000	32904000	28819000	35259000	31864000	24909000	31213000	29361000	27394000	29134000	26534000	32744000	25616000	26850000	24361000	31877000	26681000	37544000	26965000	36958000	33583000	24929000	27185000	36225000	36260000	40118000	31731000	29643000	21856000	30768000	40938000	27647000	36555000	20	20	1	1.07484	0.107816	0.191296	0.137935	0.030719
Q9UJW0	DCTN4	84250000	104220000	97409000	81899000	85145000	100260000	94969000	69761000	96170000	78751000	90111000	73415000	89485000	91134000	75873000	66895000	83453000	72833000	81761000	72352000	80580000	69922000	79375000	75222000	116860000	95697000	79922000	68708000	52322000	62530000	59328000	80553000	70513000	71867000	100460000	65229000	87677000	71827000	78465000	95866000	20	20	1	0.924727	0.127538	0.181312	0.138084	0.0307692
O43488	AKR7A2	44187000	101440000	85314000	53641000	51568000	61922000	81714000	60973000	58609000	57736000	62322000	79404000	83212000	39601000	69975000	59055000	58705000	58758000	93702000	67617000	71563000	52895000	71794000	52180000	64045000	69123000	75972000	47681000	65532000	54353000	75437000	41717000	48671000	74928000	52910000	56880000	43040000	53785000	50719000	71570000	20	20	1	0.89871	0.244023	0.171943	0.138362	0.0308195
Q6IPX3	TCEAL6	191960000	179060000	237490000	185510000	344630000	237940000	224570000	261280000	180220000	174110000	274060000	287340000	274080000	211050000	252150000	274800000	244340000	185280000	305370000	217570000	239250000	197330000	260640000	207600000	305250000	290510000	281000000	323840000	553290000	361890000	333250000	161640000	275930000	351310000	192090000	173980000	214480000	239550000	221160000	242450000	20	20	1	1.14414	0.20047	0.372661	0.138452	0.0308698
Q96SZ5	ADO	10479000	21077000	10179000	15315000	12222000	12146000	21814000	8164000	19113000	15193000	12969000	14033000	17779000	12464000	17393000	17429000	14996000	16416000	31571000	21691000	12519000	13308000	11902000	12353000	9172900	12383000	14147000	16623000	15020000	15238000	20330000	22531000	17765000	15646000	10169000	12356000	10787000	11205000	11352000	14917000	20	20	1	0.867514	0.328743	0.210232	0.138645	0.0309201
P51970	NDUFA8	114780000	20377000	99148000	185550000	180130000	106110000	96507000	125410000	98456000	190190000	101100000	168480000	65055000	160580000	139930000	174020000	128010000	153220000	64200000	156880000	135780000	149090000	142360000	156870000	116110000	142530000	155490000	188610000	166840000	184190000	157840000	149790000	136890000	123350000	114250000	152970000	154070000	140150000	139240000	76063000	20	20	1	1.14016	0.362859	0.196499	0.139486	0.0309703
Q16718	NDUFA5	81758000	20588000	59948000	143460000	112320000	98233000	70962000	74028000	68102000	145720000	74491000	109280000	58153000	150830000	100370000	116750000	105460000	139270000	51192000	106660000	117130000	92198000	79490000	137330000	77776000	72237000	150120000	134460000	168050000	107760000	104390000	130910000	79073000	67853000	90986000	152880000	139150000	100120000	140450000	65996000	20	20	1	1.16995	0.373674	0.337714	0.139663	0.0310206
Q96HE7	ERO1L	44158000	41788000	48696000	33896000	37615000	49279000	53151000	50474000	58760000	46698000	43334000	60101000	49750000	42599000	50230000	54467000	44742000	39145000	58324000	47067000	34872000	34124000	47126000	48156000	41900000	48256000	46735000	46424000	56412000	51290000	45454000	44636000	52685000	51042000	39558000	42262000	37907000	35881000	42893000	43719000	20	20	1	0.934042	0.148544	0.127139	0.13986	0.0310709
A0A2R8Y804	CTNNB1	51074000	26454000	61828000	45829000	38365000	33224000	40729000	31672000	53173000	53176000	42510000	60723000	25041000	66818000	65823000	33591000	40243000	52998000	29801000	42948000	55303000	55972000	47726000	47922000	61873000	48660000	61615000	54440000	22334000	43488000	51786000	72245000	60211000	36750000	43517000	58142000	55203000	55964000	51879000	28402000	20	20	1	1.13104	0.2892	0.26052	0.140542	0.0311212
P53999	SUB1	197100000	181260000	223640000	154940000	187370000	192300000	192050000	227930000	196590000	193390000	195460000	220460000	199910000	166130000	172390000	206480000	154900000	140060000	254340000	187680000	194050000	197870000	225190000	177080000	194970000	209640000	205150000	179470000	268640000	195930000	272790000	174720000	192350000	264990000	236830000	129130000	238710000	210670000	186480000	190670000	20	20	1	1.07828	0.141105	0.184585	0.140695	0.0311714
P20339	RAB5A	48383000	30788000	29183000	20717000	15747000	25346000	30398000	23459000	23151000	28282000	35549000	35522000	32436000	25296000	25658000	26119000	24148000	24961000	22549000	35041000	16704000	29601000	27597000	22058000	26946000	21348000	38195000	19662000	21870000	33529000	26978000	22332000	32694000	24814000	24027000	25862000	21489000	20860000	26570000	20654000	20	20	1	0.895256	0.249639	0.18766	0.142537	0.0312217
Q7Z7K0	CMC1	14867000	12836000	13745000	16159000	22103000	12580000	11568000	18269000	8404100	10026000	22972000	11793000	14290000	11551000	12280000	10992000	16942000	14694000	14617000	15332000	13215000	15047000	19203000	17306000	17364000	13830000	13697000	17200000	23212000	16970000	13508000	14213000	14044000	14030000	14615000	15273000	18688000	18434000	13164000	13459000	20	20	1	1.10647	0.258016	0.185338	0.143029	0.031272
P49588	AARS	866500000	585690000	810040000	730250000	684900000	458900000	687390000	442080000	523390000	695700000	574870000	476690000	302180000	890520000	652970000	411070000	582790000	674590000	441460000	625600000	737050000	769900000	591300000	696600000	676960000	569500000	693120000	703520000	357340000	434990000	508360000	823380000	783320000	519970000	865060000	727410000	922800000	807080000	704970000	649070000	20	20	1	1.11753	0.258322	0.23824	0.143056	0.0313223
P63218	GNG5	17850000	14395000	19831000	22131000	28850000	30768000	22528000	20724000	23741000	35330000	29874000	31427000	18086000	40137000	20387000	39471000	37572000	23298000	19418000	29276000	30667000	23190000	31401000	19382000	38271000	29340000	29975000	22569000	27260000	20749000	35669000	30228000	25137000	40905000	30239000	35146000	30754000	36855000	32835000	20384000	20	20	1	1.12543	0.293853	0.23511	0.144735	0.0313725
O75368	SH3BGRL	79361000	240240000	111490000	102940000	130740000	157940000	101360000	143590000	97871000	80313000	98727000	104620000	158200000	98201000	128250000	113990000	126600000	83598000	160350000	89001000	71202000	82119000	95203000	74572000	203390000	136120000	128660000	96571000	106490000	115680000	79405000	82168000	98448000	122760000	95069000	95131000	79803000	104120000	74749000	137990000	20	20	1	0.863864	0.31709	0.258766	0.145449	0.0314228
O95239	KIF4A	34734000	55544000	75275000	60285000	227880000	94756000	82211000	107830000	51309000	202420000	154350000	68582000	67139000	89918000	405870000	114190000	90868000	81498000	84264000	108060000	185400000	169040000	109450000	150140000	186040000	66897000	157870000	245910000	181920000	233750000	44624000	78780000	253340000	62913000	208900000	74870000	285200000	140890000	70587000	89779000	20	20	1	1.32757	0.745179	0.644819	0.145545	0.0314731
O00139	KIF2A	73036000	31944000	45664000	47822000	49078000	38257000	35645000	28854000	27835000	48725000	60090000	33994000	26952000	52399000	48031000	29581000	50777000	45627000	30547000	48281000	47754000	44175000	43770000	40394000	49898000	42119000	60132000	48986000	23998000	33498000	52652000	53258000	48694000	35018000	60750000	49874000	57286000	57999000	55372000	49778000	20	20	1	1.11987	0.284767	0.221108	0.145792	0.0315234
P14866	HNRNPL	274650000	217320000	314690000	238200000	249260000	223430000	227590000	172310000	207220000	316740000	140970000	224510000	189690000	275310000	344600000	204480000	202890000	178200000	162660000	218130000	263140000	247540000	302250000	233600000	255400000	164220000	244630000	235270000	162020000	236210000	204270000	282350000	256350000	225360000	289790000	270410000	297900000	310900000	215850000	366720000	20	20	1	1.10503	0.234122	0.212653	0.145849	0.0315737
Q9NZD2	GLTP	50108000	526010000	103590000	42494000	57320000	105150000	138400000	73861000	126070000	66860000	64725000	61288000	234940000	40762000	60754000	67317000	47366000	58646000	211030000	40081000	46851000	33902000	34627000	40708000	119680000	84895000	46692000	56437000	99510000	53886000	34798000	63210000	88294000	91552000	115800000	22944000	79085000	70534000	47703000	155510000	20	20	1	0.637007	1.03044	0.318106	0.146103	0.0316239
Q8WY54	PPM1E	46068000	17841000	17511000	25685000	22390000	22224000	24696000	25427000	13397000	20411000	24979000	19110000	18749000	20224000	30697000	14368000	24561000	25510000	26169000	25294000	18764000	23310000	13762000	17708000	14919000	21484000	21044000	18548000	12099000	20910000	16672000	29333000	27097000	21254000	23270000	17803000	22435000	26227000	21239000	23017000	20	20	1	0.883055	0.2968	0.18869	0.146731	0.0316742
Q9H2G2	SLK	129350000	90962000	109800000	103840000	133610000	94037000	112010000	96130000	97442000	120890000	112610000	85354000	98386000	117010000	108650000	74330000	117290000	107190000	104090000	112220000	121380000	122680000	119640000	99306000	138060000	113500000	120410000	102790000	81560000	70255000	119600000	126590000	114670000	101320000	127120000	115440000	117260000	128130000	107460000	121090000	20	20	1	1.06732	0.13575	0.151302	0.14695	0.0317245
P26885	FKBP2	104120000	143790000	147650000	108250000	104800000	142650000	146450000	164730000	128840000	115920000	93645000	118520000	97957000	121600000	121300000	111160000	122400000	124490000	122080000	124240000	98156000	92422000	135050000	127880000	116530000	97110000	115070000	116540000	111770000	111520000	119470000	117710000	102700000	127370000	138620000	112030000	136950000	107500000	101560000	127860000	20	20	1	0.938824	0.148523	0.109849	0.147555	0.0317748
P28482	MAPK1	580810000	762530000	619090000	486810000	469730000	615510000	662680000	481040000	692230000	481720000	805740000	724630000	956150000	611220000	566070000	693790000	549620000	502600000	847840000	485190000	548520000	456220000	462020000	515870000	557600000	689990000	633650000	536060000	605170000	653970000	618710000	544310000	542450000	685730000	526690000	603740000	530810000	510570000	610180000	722560000	20	20	1	0.917413	0.219019	0.118044	0.148412	0.031825
H0YEX9	JAM2	8799600	4859600	11374000	11279000	8410400	7101600	9528900	19637000	7931300	14787000	8668900	13310000	9895100	8208000	8786600	16933000	8518000	7183600	6537300	17709000	7947600	9443300	16241000	14067000	19041000	7837400	8966100	18155000	24475000	21952000	7436100	10785000	7104200	13235000	9221900	12320000	11595000	8199900	9844700	14183000	20	20	1	1.20335	0.382672	0.483044	0.1487	0.0318753
Q96JE9	MAP6	1199400000	1495600000	1521700000	1081500000	1542700000	1454500000	1482300000	1763900000	1245000000	1190700000	1667800000	1317900000	1760200000	1004400000	1222700000	1498100000	1174200000	1272900000	1530300000	1136900000	1146100000	928650000	1233400000	1141900000	1376600000	1294900000	1345500000	1092100000	2015600000	1429100000	1495900000	1127100000	1370900000	1207500000	1342000000	992380000	1149500000	1308800000	1096600000	1359900000	20	20	1	0.92351	0.161871	0.166635	0.149137	0.0319256
P45954	ACADSB	41588000	48659000	40520000	35537000	41178000	28414000	34956000	44173000	38204000	43417000	41476000	55860000	39146000	34773000	44338000	54463000	55999000	42828000	51027000	52039000	43816000	38584000	40204000	41662000	39558000	52141000	34685000	39878000	51375000	43899000	34049000	42741000	26591000	51768000	9609300	46428000	37210000	40958000	40374000	32892000	20	20	1	0.907698	0.174886	0.218991	0.149414	0.0319759
A0AVT1	UBA6	62850000	87400000	69000000	56392000	46688000	44414000	61177000	37303000	64185000	62095000	50462000	34213000	34584000	66601000	71924000	23865000	64072000	50596000	24050000	62838000	68225000	61104000	73571000	62971000	63710000	39655000	57806000	63768000	9254200	24807000	45746000	69479000	81729000	56855000	79597000	64645000	75490000	87973000	64719000	98888000	20	20	1	1.1631	0.31156	0.38507	0.149461	0.0320261
Q9UL25	RAB21	48131000	78732000	40006000	37720000	51016000	48217000	33083000	38769000	39007000	39088000	43476000	45510000	64205000	40050000	36522000	47451000	36967000	44535000	64671000	45088000	39652000	34439000	42958000	38756000	41696000	52229000	46097000	39335000	37606000	57985000	36705000	38593000	42772000	46643000	36590000	30683000	35205000	36112000	41189000	57996000	20	20	1	0.903493	0.244978	0.15981	0.149631	0.0320764
Q99497	PARK7	2100000000	4367700000	2798300000	2391200000	3164700000	3636600000	3370400000	3908700000	2865600000	2795900000	3409800000	2584300000	4067400000	2460700000	2245000000	3442100000	3063400000	2855900000	3622900000	3061800000	2385600000	2681700000	2970200000	2598400000	3743200000	2612400000	2449000000	2476200000	4106700000	3744800000	2673500000	2441200000	2790800000	3232700000	2551800000	2190900000	2596800000	2698900000	2497100000	3427700000	20	20	1	0.91412	0.198656	0.169349	0.149654	0.0321267
P62633	CNBP	60347000	51945000	72254000	46309000	105510000	58839000	57157000	81836000	69608000	84002000	58002000	61556000	49509000	52599000	55196000	54008000	55315000	58412000	59275000	54381000	83266000	70370000	69782000	45094000	63228000	73439000	72637000	79837000	50184000	65459000	50295000	65899000	99717000	59476000	100830000	35676000	109210000	62609000	77912000	64904000	20	20	1	1.1234	0.227263	0.298681	0.150264	0.032177
O95817	BAG3	76492000	88195000	51238000	55834000	62116000	77676000	68823000	68301000	88469000	63144000	100160000	62553000	91702000	84503000	36567000	95764000	84382000	89786000	73498000	73782000	85358000	71363000	94856000	69807000	81933000	63956000	85695000	49219000	106460000	78737000	101300000	92608000	70240000	92763000	77754000	71202000	79468000	97470000	71256000	93559000	20	20	1	1.09512	0.218608	0.190156	0.150424	0.0322272
Q06830	PRDX1	1392400000	4139500000	2246700000	2062400000	1990900000	2980200000	3002800000	2402400000	3101700000	1831000000	2694500000	2115100000	3681700000	1874200000	1712400000	2518400000	2291500000	2149800000	2975300000	2484200000	1651700000	1938000000	2176300000	2164800000	2222400000	2405600000	2214700000	1801000000	2782200000	2803000000	2308800000	2042200000	2235600000	2923300000	1917700000	1723600000	2154500000	2271400000	1894900000	2897800000	20	20	1	0.89692	0.272796	0.152331	0.150592	0.0322775
O43493	TGOLN2	8506600	7004800	9501600	10888000	14136000	10982000	8744400	11960000	8618900	8564800	7669200	9406900	7931000	9860900	7983000	10767000	8445500	8127100	8570600	7692600	10688000	9039700	11702000	10543000	9862900	8060300	10398000	9877200	9315400	10118000	11599000	7788500	10928000	9725200	10606000	8860400	16046000	7823100	11345000	7775400	20	20	1	1.09031	0.186904	0.202471	0.150997	0.0323278
P22234	PAICS	149790000	407920000	217600000	192910000	210900000	228550000	243980000	249400000	236200000	222980000	233780000	193150000	385680000	170700000	174160000	259090000	233430000	171250000	296710000	220270000	184530000	169300000	217850000	189290000	258570000	241220000	214020000	175550000	295440000	229090000	250750000	196570000	178570000	239680000	167340000	170290000	189700000	201820000	139850000	280150000	20	20	1	0.891694	0.278376	0.175832	0.151015	0.0323781
B4DP64	LYPLA1	13031000	22395000	18554000	22593000	29750000	20466000	23012000	28276000	19477000	29570000	22461000	17824000	21179000	18566000	19009000	24014000	15565000	18955000	22618000	19930000	18117000	18819000	28560000	18218000	20239000	15598000	17567000	18610000	35827000	19408000	14316000	16534000	18141000	15362000	21612000	15700000	18921000	15225000	16333000	20974000	20	20	1	0.898971	0.200816	0.234202	0.15147	0.0324284
Q96TC7	RMDN3	14555000	25527000	20473000	24874000	20222000	15953000	13742000	8834700	16682000	8022500	9542800	34369000	11676000	17270000	30026000	16160000	23010000	15404000	12205000	16237000	20283000	17578000	11997000	17044000	6667800	10469000	7198000	12071000	29425000	16711000	8953600	17844000	16178000	23031000	5249600	17432000	16677000	15214000	15105000	9784300	20	20	1	0.831242	0.394311	0.331859	0.151552	0.0324786
Q8TAT6	NPLOC4	77743000	82502000	71851000	59641000	74137000	71086000	78755000	60919000	68933000	63510000	76270000	74094000	84936000	65589000	61731000	61620000	75168000	67818000	84372000	61214000	66377000	66740000	69353000	65868000	74889000	73991000	70910000	73647000	60356000	78367000	68564000	60806000	76486000	66319000	58535000	62722000	72155000	67428000	55475000	65669000	20	20	1	0.952716	0.115275	0.0867696	0.151611	0.0325289
Q8NCB2	CAMKV	439570000	92327000	185290000	206760000	291570000	176590000	202120000	188240000	134380000	284860000	308820000	232930000	130100000	317490000	275070000	285750000	304190000	226970000	203360000	302150000	295450000	287900000	214690000	289870000	246470000	292850000	212020000	293360000	220090000	203260000	395450000	295160000	321270000	258950000	249420000	356340000	266330000	273970000	304660000	154660000	20	20	1	1.13441	0.33928	0.230428	0.152083	0.0325792
Q9UHY1	NRBP1	35552000	12461000	30317000	24230000	20228000	22011000	20950000	19050000	27927000	26796000	22166000	24360000	14427000	33803000	35333000	14907000	23971000	27446000	17181000	27235000	29478000	35088000	17362000	27108000	22196000	20749000	28738000	31715000	17777000	18774000	25247000	37760000	39491000	16111000	41291000	25427000	33209000	30991000	31153000	17864000	20	20	1	1.13985	0.278973	0.324924	0.152577	0.0326295
P47755	CAPZA2	188320000	243700000	177500000	172750000	173640000	164400000	179500000	167580000	241260000	161230000	218660000	184380000	211420000	167820000	177400000	196970000	157830000	209260000	225510000	179260000	169270000	167870000	166080000	167440000	203540000	166670000	218590000	161410000	266640000	187050000	166680000	136820000	189050000	170070000	167560000	178460000	147800000	176690000	168860000	174280000	20	20	1	0.934825	0.138388	0.143945	0.152601	0.0326797
O14617	AP3D1	142550000	88212000	141730000	89272000	135220000	101700000	108570000	72309000	79651000	111240000	119290000	86645000	73858000	110740000	119490000	77120000	111190000	112660000	92441000	92923000	108300000	69921000	96690000	83153000	114450000	104150000	111890000	118950000	74868000	74949000	77172000	105170000	106330000	67458000	90479000	76776000	105530000	98526000	107930000	97447000	20	20	1	0.91452	0.208869	0.157443	0.15271	0.03273
P42704	LRPPRC	162820000	63527000	125470000	157050000	89184000	74074000	78260000	47785000	42570000	150700000	41802000	17892000	37593000	199090000	247320000	3658500	103220000	116820000	11939000	93258000	170140000	123220000	106380000	140740000	116980000	47916000	126800000	157650000	5911000	15956000	50939000	207180000	117340000	74630000	169030000	175390000	175960000	164860000	151130000	127200000	20	20	1	1.30113	0.700698	0.601385	0.153124	0.0327803
Q99460	PSMD1	116410000	86064000	118380000	127840000	138190000	92219000	108350000	104880000	99745000	117870000	131310000	91967000	93927000	126020000	128140000	98662000	125390000	113150000	110600000	126160000	117640000	125900000	114220000	113870000	134220000	121090000	118890000	121930000	100940000	102980000	131200000	119310000	111410000	121530000	119460000	101600000	132940000	124080000	126410000	113450000	20	20	1	1.05223	0.13521	0.0849965	0.153335	0.0328306
O00499	BIN1	1292700000	3784300000	1630500000	892940000	1119100000	1496000000	2174400000	1263100000	1657100000	1305200000	1327800000	1261700000	2429200000	981600000	1236700000	1212400000	1091200000	1015500000	2145100000	1003200000	1491200000	1037300000	1105200000	1059300000	1460200000	1213400000	961920000	1198200000	1252900000	1190000000	1316500000	1119300000	1241400000	1437000000	1521800000	885610000	1282800000	1249700000	887960000	2437400000	20	20	1	0.836059	0.448807	0.219024	0.153397	0.0328808
P25686	DNAJB2	11552000	6033800	12178000	11208000	14639000	8522900	6837500	6028600	8145200	11128000	12184000	12127000	10716000	13585000	11615000	10453000	11819000	9176200	10416000	10230000	12136000	10214000	10941000	8784200	9205600	11797000	17730000	16620000	8734900	9529300	14024000	12091000	13880000	7984700	13112000	10941000	12358000	10772000	12273000	8376900	20	20	1	1.10983	0.224883	0.25158	0.15381	0.0329311
P49840	GSK3A	94798000	77159000	75555000	64573000	91851000	74319000	86755000	70413000	75232000	111630000	73338000	73085000	63807000	64327000	73882000	71396000	84554000	72119000	107800000	68969000	62509000	58242000	84521000	69956000	80472000	67576000	78288000	75134000	77502000	75616000	80004000	71673000	76699000	64118000	96065000	62422000	76344000	71313000	70489000	71847000	20	20	1	0.933502	0.171727	0.109656	0.154071	0.0329814
P62877	RBX1	36960000	38771000	33752000	27324000	32323000	41099000	39866000	29657000	33273000	33760000	31150000	34509000	43742000	30421000	30566000	31597000	37115000	31546000	42250000	47777000	36323000	36183000	39985000	32303000	34882000	39283000	30661000	31834000	30986000	29920000	29159000	29120000	37515000	33502000	32026000	26510000	41514000	33845000	25641000	31210000	20	20	1	0.936313	0.152486	0.12265	0.154133	0.0330317
E7EPU2	DIP2C	13906000	6831800	9690100	7854900	7923500	6430000	9081600	5828600	6969500	6495500	4467200	6824200	6034400	7252600	8548500	5333900	8896500	9983400	5351400	6937200	9149400	5208200	3912100	4808100	6455400	8378600	9703100	5660500	3420800	4528800	5397600	5346300	7009200	4519800	6420300	7620900	10975000	8962000	8828800	4694600	20	20	1	0.869615	0.280816	0.287056	0.154699	0.033082
Q12792	TWF1	25595000	39048000	22489000	20239000	21196000	32896000	38956000	42155000	28531000	15903000	21356000	26428000	28701000	23323000	18805000	21626000	24439000	21692000	30014000	22544000	29014000	24184000	16777000	21629000	16859000	30525000	22437000	16758000	31455000	25001000	29996000	21323000	30368000	22863000	29752000	18403000	22274000	14675000	19735000	23853000	20	20	1	0.889616	0.272851	0.202388	0.155085	0.0331322
F6TLX2	GLOD4	379050000	630040000	392800000	291150000	335390000	389950000	454020000	359060000	386720000	342730000	448850000	380390000	639150000	337810000	305040000	451230000	343380000	307120000	467570000	320340000	259120000	308760000	380640000	355560000	387820000	422630000	349820000	341790000	422900000	437790000	413060000	367290000	349430000	418700000	313450000	297760000	309500000	380980000	327880000	409460000	20	20	1	0.911144	0.241581	0.125169	0.155085	0.0331825
Q86X76	NIT1	14766000	33430000	27354000	20222000	30574000	34072000	29291000	31962000	35632000	26951000	20000000	33675000	33705000	23900000	27718000	14257000	24924000	30356000	15457000	21507000	30775000	24749000	23787000	28643000	25235000	24082000	24359000	12766000	13409000	23449000	7283400	27056000	41180000	17104000	24242000	22339000	24164000	21657000	23548000	26238000	20	20	1	0.879779	0.258246	0.266075	0.155272	0.0332328
P09429	HMGB1;HMGB1P1	489150000	1314100000	648810000	399150000	576670000	678910000	884600000	603190000	640910000	521290000	719970000	491280000	981540000	449700000	453120000	704850000	489960000	420150000	918500000	462530000	439540000	422810000	686770000	525410000	647630000	543660000	488150000	364670000	598750000	519640000	505400000	521380000	568180000	865280000	606970000	287310000	482370000	549540000	401230000	992210000	20	20	1	0.857454	0.360019	0.251445	0.155763	0.0332831
Q9Y617	PSAT1	426290000	1337400000	451310000	377190000	468450000	636420000	769430000	612090000	676420000	567180000	604100000	648910000	933980000	472820000	435840000	695780000	622000000	490000000	837890000	548840000	461760000	481010000	502070000	450490000	556280000	554710000	536920000	417930000	588020000	563480000	700060000	543160000	544880000	801320000	517500000	569160000	503540000	586900000	480540000	694540000	20	20	1	0.876465	0.348823	0.145661	0.156127	0.0333333
P62166	NCS1	80024000	49921000	68785000	90310000	102420000	98178000	104200000	89084000	94062000	94042000	162350000	105750000	94398000	102330000	80307000	142370000	146080000	115400000	100450000	99740000	108220000	111420000	90724000	103580000	98355000	114700000	134420000	124990000	134510000	118250000	133780000	123610000	111320000	85499000	92946000	113600000	115930000	89663000	134740000	81121000	20	20	1	1.09958	0.255679	0.169872	0.156263	0.0333836
P23526	AHCY	189990000	472350000	281050000	181440000	244400000	285910000	298190000	314700000	284040000	215840000	285650000	243100000	429040000	195010000	219580000	318750000	215530000	232140000	348100000	230730000	198940000	202510000	299640000	282520000	330420000	257250000	224330000	225100000	330650000	307790000	247520000	222730000	196940000	259510000	209360000	190200000	210300000	205290000	231900000	276110000	20	20	1	0.8949	0.278202	0.165354	0.156478	0.0334339
Q14738	PPP2R5D	55859000	11222000	34976000	49122000	42352000	24577000	29641000	27914000	28138000	51833000	43636000	26702000	18476000	54810000	61791000	30940000	37768000	42049000	19911000	42481000	58649000	40735000	34187000	42181000	33049000	39791000	45549000	47587000	28342000	28792000	41740000	55326000	51528000	27250000	50657000	45239000	47419000	48561000	46225000	29148000	20	20	1	1.14677	0.374843	0.25434	0.156658	0.0334842
P62760	VSNL1	2656500000	1008600000	1706700000	2112600000	2612200000	2029400000	1978400000	1987200000	1666300000	2630900000	2605100000	2746600000	1699900000	2170400000	1928100000	2664900000	2289500000	2410100000	2100100000	2353600000	2533700000	2334700000	2128200000	2193600000	1938000000	2526100000	2741400000	2714900000	2824600000	2489900000	2999900000	2155500000	2441800000	1814600000	1994100000	2206700000	2370600000	2189100000	2740900000	1678400000	20	20	1	1.08441	0.203882	0.162992	0.156736	0.0335344
P78344	EIF4G2	40562000	26278000	36513000	35778000	37730000	26448000	32940000	22305000	26033000	38276000	36470000	25597000	16669000	46255000	46320000	23711000	38106000	31606000	15511000	43955000	35579000	40377000	46241000	35621000	34650000	23961000	29396000	34326000	19270000	24733000	35624000	42875000	47570000	37604000	39382000	36289000	44368000	39336000	39825000	35783000	20	20	1	1.11706	0.28337	0.225931	0.157187	0.0335847
C9JRZ6	CHCHD3	60613000	12649000	43884000	103980000	100520000	48082000	43143000	67235000	50253000	67643000	51440000	104850000	44644000	81624000	48707000	101160000	59483000	73059000	39196000	68789000	63260000	91462000	58320000	83786000	71514000	59705000	72880000	71626000	91377000	94092000	62637000	81177000	57745000	58943000	54806000	99806000	78957000	85851000	75874000	45519000	20	20	1	1.14822	0.391318	0.238084	0.157778	0.033635
P50990	CCT8	857570000	941920000	926910000	641430000	960710000	859890000	945220000	718240000	945610000	777370000	817420000	811590000	827890000	828200000	779430000	874490000	908350000	832140000	1046900000	753530000	829160000	781430000	683910000	752340000	839810000	850320000	881090000	773490000	806560000	764940000	848980000	791000000	757550000	860320000	948520000	815880000	729670000	789350000	907520000	897690000	20	20	1	0.956301	0.111528	0.0766699	0.157981	0.0336853
E9PJP2	SOGA3	92394000	36940000	91214000	81915000	110090000	68653000	78570000	65986000	91773000	100010000	99505000	102290000	65615000	89983000	93387000	76632000	92675000	91897000	57311000	91747000	98279000	103340000	96766000	84065000	96431000	77914000	90549000	102550000	71815000	70745000	103390000	112310000	87173000	63573000	95639000	95428000	102370000	100830000	91224000	76068000	20	20	1	1.08452	0.210482	0.156161	0.158123	0.0337355
P04083	ANXA1	81976000	133310000	126160000	241680000	104660000	157110000	171690000	177030000	270300000	127650000	96135000	97391000	129670000	183230000	73986000	77437000	144480000	133770000	176310000	192830000	145250000	179990000	360210000	268320000	155750000	136300000	168180000	126900000	98572000	185380000	129580000	109220000	135180000	204430000	123790000	313290000	123760000	147470000	195290000	146740000	20	20	1	1.19221	0.363532	0.472989	0.158331	0.0337858
C9JFR7	CYCS	519440000	763780000	747410000	853600000	975760000	772850000	780100000	1386000000	839850000	719150000	871410000	665460000	933710000	556950000	763590000	991670000	582460000	723670000	847430000	809570000	717780000	781220000	877730000	809960000	938800000	633030000	648810000	745920000	1083200000	742350000	653350000	656790000	675230000	738460000	614250000	680140000	661080000	668170000	713530000	639840000	20	20	1	0.91156	0.231887	0.146002	0.15863	0.0338361
Q9Y3I0	RTCB	203230000	243490000	244930000	210920000	224030000	206960000	266950000	174300000	235730000	202950000	198750000	167650000	195390000	194770000	218590000	194760000	202570000	168890000	183750000	199920000	185910000	224810000	234230000	221150000	225500000	201020000	192200000	229710000	167890000	205470000	181840000	212380000	231130000	242390000	250620000	199870000	255890000	248250000	208600000	253880000	20	20	1	1.05659	0.125641	0.12337	0.158814	0.0338864
O94772	LY6H	171210000	142520000	129910000	112410000	191040000	181260000	144770000	133700000	155520000	228670000	239840000	174820000	193130000	165240000	130660000	192690000	182920000	178900000	227990000	131610000	187340000	149540000	103510000	107900000	287250000	144930000	266380000	202230000	183720000	226990000	187400000	209680000	185920000	181230000	178750000	151860000	249930000	224100000	244890000	132610000	20	20	1	1.11657	0.210495	0.294507	0.158892	0.0339367
P61201	COPS2	117590000	154410000	139760000	124340000	160220000	141900000	136780000	165490000	120850000	127330000	148010000	138980000	173170000	104550000	112480000	102450000	113960000	123030000	138130000	134200000	125830000	111340000	134580000	122860000	143940000	127770000	124250000	162810000	92468000	122190000	136100000	109510000	120490000	124070000	133880000	108460000	128640000	139650000	106120000	140550000	20	20	1	0.939453	0.147397	0.117443	0.15938	0.0339869
D6RER5	40787	1445800000	1676100000	1711100000	1510800000	1927800000	1929700000	1847300000	1871100000	1786300000	1619900000	1947500000	1889800000	1926100000	1343100000	1529200000	2302600000	1906300000	1579100000	1903000000	1811800000	1564800000	1451800000	1870000000	1564500000	1585400000	1723200000	1590100000	1552800000	2295700000	1836900000	1880600000	1726000000	1627100000	1574700000	1584900000	1567800000	1561800000	1739000000	1611600000	1694300000	20	20	1	0.947514	0.125593	0.104611	0.159436	0.0340372
O95810	SDPR	16765000	10221000	25985000	46908000	25124000	19906000	19461000	26417000	23261000	20570000	12604000	15301000	10099000	21950000	16602000	12127000	18479000	24431000	14999000	18176000	17913000	34616000	40506000	27610000	30716000	16906000	24772000	25404000	9529900	16970000	15556000	23432000	16515000	22902000	24927000	34844000	23324000	13683000	32117000	20315000	20	20	1	1.18321	0.405698	0.401755	0.159461	0.0340875
O43681	ASNA1	81717000	59057000	62889000	93210000	77159000	72229000	68363000	82619000	79872000	90964000	97659000	59787000	68669000	91514000	102660000	79830000	70584000	79951000	74306000	84557000	71129000	79719000	76859000	73740000	79207000	91869000	89038000	80288000	67667000	101680000	80555000	85204000	99682000	88519000	84853000	98044000	83897000	96303000	85274000	66416000	20	20	1	1.06488	0.155306	0.12953	0.159831	0.0341378
A6NNI4	CD9	148080000	412070000	238140000	158580000	151120000	351260000	337350000	175510000	371370000	230820000	275380000	296780000	504370000	175140000	210820000	169400000	221530000	204170000	621370000	162840000	279450000	151060000	130140000	147840000	277340000	206020000	174530000	237950000	272110000	208720000	178560000	270600000	168900000	376990000	206540000	122580000	268920000	240000000	145210000	391550000	20	20	1	0.822549	0.475015	0.279892	0.160142	0.034188
P63215	GNG3	179720000	118310000	213560000	168720000	288830000	272050000	244190000	231530000	183250000	237320000	274870000	247340000	172490000	242500000	203530000	231320000	302480000	251220000	188690000	226140000	206940000	170230000	278710000	183730000	270340000	293470000	287750000	266250000	271200000	258400000	236700000	235920000	241930000	179200000	214980000	251240000	319580000	286090000	279940000	158670000	20	20	1	1.09227	0.20457	0.203425	0.160778	0.0342383
A0A1B0GTP7	ASAH1	45660000	153900000	71807000	77928000	93836000	150620000	136190000	107020000	129780000	100110000	83139000	70841000	134610000	60136000	57733000	79795000	81231000	115150000	111710000	63551000	55349000	81523000	77076000	75975000	117510000	75238000	62022000	66540000	90566000	122760000	83331000	86653000	88238000	98554000	64623000	63068000	116260000	89836000	74587000	94469000	20	20	1	0.875013	0.336004	0.196511	0.161137	0.0342886
Q96A00	PPP1R14A	60523000	539220000	134860000	35941000	52263000	109400000	112600000	97080000	82797000	54405000	41415000	54196000	154980000	18986000	49741000	44777000	37174000	47709000	206210000	25545000	59481000	42378000	23965000	35666000	106140000	49287000	27421000	36325000	83289000	25170000	46556000	52458000	47636000	69599000	126870000	13886000	58348000	77850000	29659000	168040000	20	20	1	0.602108	1.16782	0.390339	0.161799	0.0343389
P61326	MAGOH;MAGOHB	4847200	5562900	7990700	4513400	6160500	5328600	5737500	4569000	5236400	6551100	4817800	6751100	4494100	6185400	4580600	5331500	5612400	4733900	5278300	5016900	5875600	5075000	5272000	4828500	6114500	5373800	4748700	6701500	4838200	4914900	5330400	5687500	5420200	6950100	6245400	5969000	7563600	7264300	6558700	6473500	20	20	1	1.07233	0.164812	0.155941	0.162133	0.0343891
P61970	NUTF2	152990000	263430000	205030000	187020000	153190000	172040000	165310000	114910000	189290000	148420000	179350000	202010000	246460000	174940000	168820000	204760000	164410000	154010000	259840000	150960000	113180000	160240000	130940000	141260000	132920000	148200000	188260000	160550000	312410000	173680000	194240000	168290000	158660000	163610000	145850000	137130000	147230000	169860000	169770000	185020000	20	20	1	0.902688	0.21114	0.220621	0.162302	0.0344394
O95292	VAPB	337130000	273830000	343270000	333210000	482820000	318500000	321120000	393260000	296440000	392390000	408480000	358850000	321560000	378570000	382490000	286640000	349770000	388890000	279510000	356510000	337770000	387680000	334420000	330010000	436100000	356450000	386360000	401750000	513580000	396280000	395010000	350560000	370850000	276550000	358060000	335690000	364090000	363200000	405150000	348330000	20	20	1	1.06349	0.145051	0.137553	0.163662	0.0344897
A0A0U1RQP1	DNM1	2989200000	156490000	1726000000	1857200000	1481800000	638640000	938770000	612910000	571260000	2395500000	1476100000	1134400000	351000000	3365400000	3150200000	1161100000	1646800000	1639200000	576070000	1692300000	2517300000	1975200000	2037500000	1760000000	1447000000	1209700000	2395500000	2178000000	711590000	777360000	1192900000	2805000000	2054600000	923880000	2263700000	2531400000	2375700000	2532900000	2185700000	963970000	20	20	1	1.24623	0.628666	0.451104	0.163692	0.03454
P21695	GPD1	65768000	264570000	124960000	44707000	76812000	113690000	93107000	109730000	109580000	49313000	72033000	56941000	110010000	58630000	70745000	66240000	48998000	52975000	118810000	68823000	51551000	38454000	59452000	41997000	96974000	66891000	64423000	71085000	96060000	73092000	74937000	48745000	55541000	93072000	101840000	41974000	84348000	71704000	41676000	146580000	20	20	1	0.799574	0.551227	0.300776	0.164002	0.0345902
Q92520	FAM3C	17100000	19388000	20429000	16494000	22603000	19646000	17082000	21877000	14973000	15572000	12721000	17947000	16355000	21045000	15952000	17609000	17390000	17280000	19958000	17163000	14532000	17927000	16812000	19016000	19986000	22539000	15338000	23544000	21448000	20282000	18548000	15765000	23013000	21369000	17257000	15097000	18111000	18074000	24005000	20038000	20	20	1	1.06726	0.137369	0.161429	0.164258	0.0346405
H0YH87	ATXN2	19490000	14878000	14934000	20639000	18904000	16692000	15660000	23045000	15056000	19251000	18477000	11937000	15546000	17545000	21087000	13850000	21024000	14038000	16073000	22566000	17116000	17138000	13572000	18221000	17664000	21582000	17916000	17528000	27881000	17112000	18759000	16253000	22121000	22322000	19823000	14017000	28131000	21009000	13513000	21418000	20	20	1	1.0924	0.178944	0.22965	0.16443	0.0346908
K7EJH8	ACTN4	54574000	70917000	40250000	51162000	40696000	50281000	51797000	22032000	41754000	88230000	39131000	52446000	50122000	52924000	62209000	54212000	58142000	44328000	51236000	43880000	40172000	38689000	40925000	34559000	39317000	32970000	39885000	46165000	90022000	50769000	51671000	56765000	38515000	41290000	45793000	52542000	39292000	37531000	42720000	46083000	20	20	1	0.887636	0.26116	0.239772	0.164581	0.0347411
Q08623	HDHD1	28249000	40400000	14856000	13486000	18433000	33267000	21908000	14974000	19900000	14398000	26172000	26822000	28627000	14707000	19395000	32186000	22697000	18941000	29642000	17922000	21000000	13527000	17129000	18407000	11254000	22843000	15778000	19010000	32602000	32605000	17744000	16792000	18135000	32006000	12205000	17247000	16842000	16484000	24259000	19129000	20	20	1	0.864362	0.328606	0.274251	0.164824	0.0347914
O15126	SCAMP1	68139000	24088000	66963000	57781000	95457000	60236000	49446000	69583000	51094000	82738000	73124000	92918000	52077000	86933000	56823000	77655000	74544000	64155000	48097000	78668000	80331000	77331000	65759000	63982000	68502000	69395000	94538000	95532000	64998000	79673000	103930000	69588000	71826000	54226000	81364000	64628000	61360000	88427000	74709000	43623000	20	20	1	1.10763	0.260337	0.218425	0.165051	0.0348416
P09104	ENO2	9091200000	10752000000	5726600000	6553600000	6853300000	9453800000	9538900000	8668600000	9270800000	8051700000	11077000000	8694800000	12300000000	8457200000	8057700000	12637000000	8359600000	8615100000	11918000000	7605700000	7162500000	8117300000	5201400000	7040100000	5863200000	8896500000	7753100000	5986400000	13005000000	10485000000	9691200000	9118500000	8976900000	10065000000	7809500000	7643700000	6858100000	8056100000	8395000000	9183400000	20	20	1	0.909872	0.206019	0.19745	0.165961	0.0348919
Q08752	PPID	66958000	41198000	67385000	48010000	57625000	40130000	53984000	51323000	41042000	71401000	53837000	23208000	29699000	59000000	56433000	35129000	56380000	49301000	32630000	85210000	67677000	59134000	59112000	57120000	62410000	30974000	49001000	68743000	33834000	41176000	40657000	69604000	62204000	50791000	85758000	69307000	61377000	73048000	44484000	64622000	20	20	1	1.12859	0.299563	0.276379	0.166441	0.0349422
A0A1W2PQV2	GCSH	93179000	179910000	67756000	90818000	78388000	108120000	165210000	132190000	253820000	136130000	164150000	96347000	406400000	127060000	158520000	100530000	144260000	133820000	132200000	159120000	92220000	110270000	79570000	132040000	94239000	107100000	169270000	79855000	233600000	145250000	123680000	88127000	100840000	128330000	113640000	147080000	68630000	85242000	149810000	146460000	20	20	1	0.818071	0.508018	0.265629	0.166611	0.0349925
Q96CT7	CCDC124	30439000	46362000	25208000	22681000	31879000	31375000	44759000	28553000	34532000	15734000	41542000	25202000	38674000	23225000	21677000	32738000	29244000	20488000	38850000	24342000	18709000	15803000	30689000	38777000	33256000	18762000	24630000	11360000	50885000	17463000	21051000	25807000	26878000	24203000	39918000	11825000	22347000	24921000	24818000	41302000	20	20	1	0.861565	0.277151	0.340159	0.166713	0.0350427
P27797	CALR	943710000	1534200000	1634400000	1207100000	1168100000	1351600000	1357000000	1500400000	1570000000	1068000000	1156700000	1065400000	1388400000	1068700000	1193600000	1136000000	1203200000	1165000000	1132300000	1381000000	1275000000	1212100000	1668000000	1724200000	1386600000	1279300000	1344800000	1237200000	1093500000	1281400000	1362000000	1115800000	1282600000	1863800000	1304400000	1347200000	1346200000	1288500000	1112900000	1439400000	20	20	1	1.06898	0.152162	0.157416	0.166945	0.035093
F8W7Q4	FAM162A	18929000	12080000	11042000	27284000	29245000	16994000	25885000	25689000	15683000	41555000	26939000	23560000	7944100	22289000	19945000	21023000	22543000	22195000	14440000	20727000	25881000	26289000	19643000	26758000	32692000	30308000	15803000	24907000	15140000	21441000	37616000	22926000	25004000	18166000	17272000	39104000	27455000	21152000	29872000	13532000	20	20	1	1.15251	0.351228	0.333179	0.167021	0.0351433
Q02790	FKBP4	297200000	452190000	316070000	279500000	381510000	343340000	413980000	330220000	347880000	297040000	363330000	287800000	394570000	281770000	270820000	336880000	290750000	266670000	391730000	272070000	304490000	280060000	328920000	304680000	319690000	295300000	254140000	299960000	310990000	258120000	372030000	272760000	338810000	410330000	309490000	268680000	297470000	280870000	234910000	418280000	20	20	1	0.931169	0.163668	0.144931	0.167361	0.0351936
P00505	GOT2	947480000	2397000000	913630000	1105900000	1175200000	1617300000	1883700000	2076500000	1877300000	1643700000	1710500000	1809000000	1591900000	1545200000	1420100000	2275600000	1710600000	1725300000	1599900000	1718300000	1403000000	1415500000	1330100000	1096300000	1113400000	1171700000	1705300000	1719200000	2738300000	1688100000	1483000000	1117400000	1453700000	1905900000	1357200000	1416400000	1144900000	1302200000	1414700000	1370800000	20	20	1	0.896256	0.238846	0.227395	0.167613	0.0352438
O75886	STAM2	16902000	38499000	23445000	19338000	20945000	20607000	32277000	25680000	21899000	27020000	31343000	18807000	30108000	20171000	21788000	25336000	25804000	23422000	25016000	25755000	25734000	23766000	29280000	30455000	29764000	32559000	14653000	21153000	26548000	22945000	36200000	30890000	34540000	26615000	28599000	17679000	27854000	25628000	30924000	25423000	20	20	1	1.09521	0.212861	0.215296	0.167757	0.0352941
Q2M2I8	AAK1	235290000	150310000	205280000	214980000	211670000	168170000	182820000	147670000	191400000	213150000	197150000	167750000	164610000	210300000	213390000	178140000	206920000	216870000	173840000	203290000	195350000	189260000	181180000	195410000	218870000	177770000	229190000	214430000	201610000	159140000	211610000	207930000	207120000	172120000	208700000	216140000	227560000	211270000	230210000	194590000	20	20	1	1.05099	0.12719	0.100786	0.16852	0.0353444
Q9Y2X7	GIT1	65921000	14140000	47920000	39610000	41170000	20840000	27364000	23655000	26140000	56319000	42449000	36193000	22452000	57763000	59484000	28437000	42026000	44363000	23714000	44113000	64270000	57770000	39501000	40090000	37324000	35922000	47070000	45515000	26599000	39422000	39860000	47579000	54896000	33512000	46366000	43060000	50754000	48746000	44614000	29965000	20	20	1	1.14235	0.382409	0.240907	0.168621	0.0353947
Q9UKA9	PTBP2	14034000	17270000	13659000	11925000	16055000	18087000	15059000	12657000	10686000	22739000	17964000	15351000	18746000	19562000	22011000	16055000	18514000	13070000	13573000	16695000	16302000	14753000	17389000	20396000	14377000	12234000	16753000	32350000	18625000	9956600	28960000	13600000	31266000	20016000	25812000	13432000	12991000	16838000	15127000	17610000	20	20	1	1.13925	0.199883	0.393541	0.169238	0.0354449
O75531	BANF1	37873000	89971000	71508000	69218000	23840000	67703000	52602000	19120000	13716000	15955000	12894000	118050000	9010100	47251000	15025000	116410000	81018000	80299000	11656000	112010000	45034000	49921000	145710000	13184000	16583000	23240000	67356000	69013000	106250000	91003000	17522000	132080000	21726000	115450000	66733000	68124000	101050000	108560000	69666000	82100000	20	20	1	1.32407	0.712055	0.751081	0.169551	0.0354952
H3BPE7	FUS	100990000	150550000	105780000	80495000	94848000	104790000	122810000	115220000	101880000	88271000	113920000	112120000	142930000	82503000	119280000	91942000	96056000	80425000	108150000	88586000	75467000	118260000	146320000	101560000	90592000	118510000	108400000	95703000	117670000	82977000	123420000	119940000	137680000	147770000	116520000	73083000	140490000	123770000	94704000	166970000	20	20	1	1.09434	0.181608	0.239906	0.169575	0.0355455
H7BYJ3	CIT	12666000	8456900	16091000	11841000	18972000	8683200	9499500	8645400	8543400	17685000	11244000	12523000	9838200	13203000	21987000	9394100	12329000	13978000	8307300	10574000	16903000	18181000	13339000	15740000	13063000	8579900	12411000	13040000	10445000	15240000	9189600	20242000	15639000	9259800	18704000	12041000	14943000	16866000	14974000	8297300	20	20	1	1.1335	0.315931	0.286268	0.169577	0.0355958
Q9Y3A5	SBDS	43020000	119050000	62782000	22002000	46379000	60866000	76694000	64766000	57057000	43441000	57134000	57705000	89193000	42777000	40450000	59769000	50111000	41145000	77053000	36373000	49134000	47637000	51431000	48853000	54470000	53372000	25537000	45759000	63561000	44364000	50209000	56754000	43505000	67126000	50636000	38124000	43651000	53514000	43252000	68275000	20	20	1	0.870529	0.37304	0.170911	0.169789	0.0356461
P38646	HSPA9	2020800000	2946500000	2718800000	2550800000	3000900000	2358000000	2713500000	3484700000	2617100000	2504200000	2623900000	2718000000	2728400000	2474200000	2559600000	3036200000	2533000000	2790900000	2103100000	2500200000	2330300000	2533400000	2522000000	2720400000	2682400000	2342300000	2678900000	3084700000	3976700000	3416600000	2798400000	2532100000	2953700000	3362700000	2679500000	2770100000	2701800000	2412900000	2665500000	3066700000	20	20	1	1.06131	0.121999	0.153276	0.170154	0.0356963
Q9NQE9	HINT3	32952000	18106000	18814000	28304000	25614000	28229000	28341000	29405000	29619000	36729000	43535000	26348000	28138000	20843000	24768000	25064000	20333000	31425000	39348000	26673000	34284000	27026000	18267000	26588000	22052000	27004000	28908000	26687000	37536000	43838000	42884000	30901000	23139000	22114000	34334000	32521000	39449000	40417000	42452000	25500000	20	20	1	1.11254	0.23192	0.276558	0.171535	0.0357466
P62979	RPS27A	701520000	1100000000	796600000	606020000	855460000	758460000	802820000	780960000	730610000	677770000	841930000	761460000	893240000	631980000	795580000	1169500000	686140000	731180000	1129500000	842780000	853460000	760900000	700110000	674030000	755580000	732290000	659470000	527250000	912060000	731850000	925090000	837230000	634540000	1056900000	586670000	815770000	613550000	816230000	541600000	863310000	20	20	1	0.920482	0.191568	0.168938	0.172058	0.0357969
O43852	CALU	141110000	160530000	182040000	186990000	156530000	167790000	143110000	158530000	209660000	149990000	123560000	204280000	189020000	150410000	220380000	144100000	152130000	134500000	125860000	158650000	178250000	188610000	210360000	252590000	170120000	148700000	162950000	154180000	117920000	178670000	132590000	189020000	212050000	144500000	161510000	235690000	178750000	156060000	172020000	181280000	20	20	1	1.08182	0.168489	0.201978	0.172555	0.0358472
H0Y7Q1	ADAP1	46665000	63214000	54494000	38474000	45899000	38439000	41448000	32883000	29987000	41222000	41938000	26099000	34138000	34225000	42643000	37163000	28334000	33774000	39213000	39195000	42586000	27144000	41473000	30174000	39353000	36646000	36960000	41550000	28859000	27793000	32539000	34507000	35850000	30710000	44701000	37092000	42502000	44356000	30615000	39339000	20	20	1	0.918046	0.22038	0.144446	0.173619	0.0358974
P78417	GSTO1	348680000	871490000	641710000	422670000	506000000	572500000	553760000	571600000	286080000	381700000	606140000	462890000	403960000	368340000	360540000	527160000	433960000	444480000	730530000	466390000	387910000	399710000	527900000	505680000	536840000	443330000	465570000	201960000	586390000	460520000	476470000	404760000	355520000	513220000	479730000	377380000	406600000	422870000	404280000	569110000	20	20	1	0.896107	0.284357	0.174844	0.17369	0.0359477
P62993	GRB2	89396000	154120000	136280000	91924000	118400000	111560000	127440000	111730000	111660000	100170000	98678000	122100000	147360000	95218000	113500000	131080000	105280000	93790000	132450000	104170000	93618000	99682000	109160000	101930000	110190000	106530000	116360000	109670000	115830000	113000000	80366000	102130000	121340000	131980000	105740000	98240000	113820000	112940000	88360000	126600000	20	20	1	0.939546	0.161994	0.107996	0.174217	0.035998
V9GZ56	LSM4	13545000	19009000	14357000	10900000	10529000	16745000	13735000	18929000	15250000	11727000	20314000	16553000	27977000	15686000	10956000	22009000	17329000	20770000	16222000	10992000	10639000	13490000	9919000	16218000	13266000	14057000	12292000	9297200	24117000	14020000	14712000	12255000	19046000	21120000	13295000	11674000	11783000	12960000	13600000	19367000	20	20	1	0.887471	0.276399	0.236925	0.175121	0.0360483
P78356	PIP4K2B	117000000	69655000	113860000	82643000	96541000	55067000	84118000	56187000	85072000	120930000	76770000	56647000	65890000	119570000	115840000	52386000	76948000	82984000	60617000	81920000	121440000	103050000	106580000	103580000	78460000	64575000	109040000	98190000	45973000	54656000	74413000	115860000	104500000	65378000	121350000	77242000	115060000	124860000	106730000	85074000	20	20	1	1.12293	0.279078	0.284718	0.175994	0.0360985
Q9UNH7	SNX6	52948000	59377000	52854000	50701000	53395000	60052000	52446000	35363000	63849000	53388000	54030000	50986000	49543000	58606000	56702000	35754000	62869000	51005000	54598000	48223000	66605000	59095000	49875000	62138000	47025000	58197000	61946000	55461000	36049000	54416000	59274000	53108000	50788000	60908000	70904000	58621000	54434000	54224000	43200000	69419000	20	20	1	1.0653	0.138058	0.160486	0.176017	0.0361488
Q92747	ARPC1A	218030000	368630000	276700000	243820000	225310000	294330000	261410000	243450000	248490000	271080000	225630000	237810000	341650000	225110000	202880000	304130000	238390000	215100000	270260000	327570000	177850000	188570000	266670000	267410000	216020000	253800000	282140000	192470000	350630000	311890000	279520000	232070000	277550000	300960000	177630000	206880000	175820000	216050000	201270000	247680000	20	20	1	0.920436	0.172617	0.192131	0.176466	0.0361991
O60739	EIF1B	46665000	119930000	68043000	68275000	91559000	81126000	59669000	56712000	83332000	72807000	48639000	59924000	78771000	45499000	57204000	61198000	48346000	53524000	70154000	59127000	42604000	45527000	63769000	61069000	88593000	69717000	65233000	51473000	52312000	51207000	58747000	66855000	59790000	71669000	60409000	51958000	51728000	66870000	48816000	71465000	20	20	1	0.901772	0.271434	0.165304	0.176653	0.0362494
P31153	MAT2A	140660000	248740000	151520000	159740000	141150000	207840000	211050000	217610000	182570000	161570000	150370000	162300000	207030000	134690000	157500000	198890000	144350000	162800000	218290000	179440000	143660000	139690000	171400000	145480000	138480000	167170000	189660000	176250000	196760000	178640000	164990000	172510000	174940000	205240000	163940000	149300000	123310000	163230000	153290000	181510000	20	20	1	0.932546	0.184237	0.118348	0.177762	0.0362996
P78371	CCT2	600080000	616110000	529870000	466260000	658110000	503830000	591250000	510000000	696950000	497850000	548710000	532920000	537060000	546550000	554630000	519690000	556460000	547020000	652850000	499770000	501900000	501080000	503890000	510940000	601320000	597510000	554430000	573280000	502330000	523280000	547320000	529260000	521310000	573420000	545020000	487700000	548140000	515480000	529530000	573970000	20	20	1	0.96195	0.107876	0.0600421	0.178396	0.0363499
Q9Y266	NUDC	143100000	197830000	234190000	155290000	229410000	171700000	224760000	202050000	194910000	203360000	192420000	191220000	199370000	153720000	197380000	148640000	210750000	179930000	193930000	181030000	192370000	202350000	246000000	185450000	251800000	199960000	186010000	188860000	160720000	165430000	216640000	189700000	226320000	180300000	220050000	171890000	243240000	212890000	155440000	254470000	20	20	1	1.06436	0.135711	0.160215	0.178672	0.0364002
O43615	TIMM44	34197000	6516500	31604000	40161000	36510000	24777000	31501000	24741000	27686000	44672000	22212000	26248000	15874000	36364000	43473000	19973000	27561000	34140000	16011000	33642000	34613000	42598000	38083000	40400000	21207000	24333000	17503000	39613000	14670000	28094000	32344000	43797000	33467000	25220000	44060000	39369000	36820000	37238000	41209000	24494000	20	20	1	1.14064	0.336823	0.312236	0.178958	0.0364505
A6NGB9	WIPF3	29644000	75514000	53450000	42819000	45115000	54415000	59169000	39736000	56035000	42883000	55769000	63055000	75038000	49857000	37372000	77673000	43440000	52547000	62541000	39578000	52521000	38011000	51738000	36824000	49762000	43698000	48213000	36264000	72122000	56125000	55777000	40530000	36095000	48680000	50150000	40802000	42049000	58091000	41446000	57127000	20	20	1	0.905627	0.252135	0.176231	0.179056	0.0365008
Q13435	SF3B2	46156000	47770000	32925000	29226000	33854000	34500000	37891000	33952000	31538000	31731000	41058000	26455000	35850000	39467000	38721000	28984000	54607000	28694000	36846000	37608000	45131000	54347000	42319000	33704000	40454000	36463000	34822000	34500000	24680000	26501000	42781000	36664000	31318000	54896000	45461000	35755000	57082000	34712000	39972000	45217000	20	20	1	1.09473	0.192762	0.242056	0.179415	0.036551
Q9NZ45	CISD1	120520000	27683000	114550000	193510000	188130000	136240000	127530000	200080000	107450000	249370000	178400000	194880000	97093000	219720000	150150000	230070000	184350000	206960000	91276000	172500000	143430000	268590000	145310000	157050000	164390000	145180000	184070000	250650000	193020000	221010000	251640000	175810000	171320000	140110000	143230000	197960000	183710000	171520000	210340000	101200000	20	20	1	1.13449	0.348666	0.268737	0.180405	0.0366013
P08603	CFH	8350000	51882000	48521000	109130000	43539000	102240000	91116000	95901000	91838000	75649000	51353000	33134000	54609000	30258000	24573000	67179000	64585000	66691000	64019000	18487000	40322000	157530000	129540000	85309000	64153000	71483000	35288000	45034000	54055000	79215000	54561000	39314000	79120000	79936000	66627000	84879000	31790000	29428000	178260000	89354000	20	20	1	1.25325	0.481418	0.675688	0.18109	0.0366516
P54920	NAPA	244990000	125150000	158100000	283840000	203100000	226270000	192690000	213230000	212600000	292780000	255500000	257190000	200600000	287720000	255220000	267460000	240830000	290320000	166620000	242520000	257050000	212250000	170450000	268920000	188790000	241150000	327430000	280470000	327550000	328550000	313130000	242860000	252730000	223040000	234180000	233720000	246270000	227950000	261190000	181400000	20	20	1	1.08715	0.202417	0.202932	0.181912	0.0367019
Q92890	UFD1L	23464000	36088000	35602000	31418000	30184000	34947000	35799000	26988000	30766000	25355000	36567000	29036000	34744000	27247000	36820000	28478000	19228000	21290000	36020000	28558000	28298000	28317000	32442000	28305000	32318000	28928000	29805000	18868000	30163000	24877000	24868000	24665000	33034000	23794000	37181000	27332000	24241000	24939000	22780000	39046000	20	20	1	0.927049	0.177136	0.161904	0.182071	0.0367521
Q9Y6X5	ENPP4	15131000	20614000	11191000	14532000	7979700	13849000	14393000	13239000	8420400	10570000	12460000	10069000	10392000	13528000	10098000	11207000	14568000	14452000	11723000	9867600	10717000	11218000	9069800	11819000	6022600	11646000	11766000	9838500	12681000	13164000	11412000	5305100	10408000	10090000	8997000	11553000	10001000	14393000	14108000	19053000	20	20	1	0.899221	0.233522	0.236479	0.183073	0.0368024
C9JNW5	RPL24	71718000	11375000	34758000	35020000	51702000	28018000	23864000	29003000	18371000	28314000	32892000	30219000	17062000	42430000	38257000	22431000	28523000	31345000	21848000	29641000	23155000	25604000	36625000	29727000	25652000	30188000	20823000	37326000	23717000	23087000	21344000	21481000	28775000	18479000	31150000	19557000	34232000	35152000	35207000	15861000	20	20	1	0.856971	0.419066	0.209657	0.183125	0.0368527
Q99426	TBCB	310350000	561870000	344260000	189310000	220480000	226330000	348130000	193080000	261660000	292060000	294000000	183640000	312970000	272160000	218540000	127790000	250290000	208750000	182190000	255080000	251020000	231550000	255170000	216120000	238920000	244570000	287990000	180030000	108990000	165590000	202120000	214200000	218950000	210340000	231660000	225300000	235270000	250660000	254400000	386430000	20	20	1	0.877467	0.348873	0.20164	0.183849	0.036903
A0A087WXN9	MTSS1L	50579000	30361000	34399000	40977000	54981000	47682000	40658000	43201000	39228000	57042000	61229000	21708000	34245000	55014000	34363000	34429000	48738000	34080000	42874000	47372000	46953000	41273000	47529000	30096000	40467000	54864000	52083000	41705000	66779000	44896000	46584000	43823000	47667000	42106000	56341000	36414000	47010000	62192000	51340000	34800000	20	20	1	1.09583	0.238194	0.208569	0.183969	0.0369532
S4R3H4	ACIN1	25569000	33936000	23463000	20587000	23705000	26815000	25919000	12490000	20208000	20516000	23318000	21961000	24224000	23023000	24534000	22843000	22475000	20363000	21636000	20950000	24564000	25235000	19973000	26551000	26279000	27021000	15084000	23461000	19181000	24145000	32928000	20663000	21522000	24756000	30509000	22965000	23452000	27114000	25365000	33961000	20	20	1	1.07893	0.172875	0.195868	0.184737	0.0370035
P48735	IDH2	1270000000	1398400000	1307800000	1317200000	1695600000	1369700000	1489400000	973720000	1487900000	1466000000	1278600000	1587200000	1419200000	1355300000	1648000000	1555200000	1535800000	1379500000	1962700000	1712000000	1439300000	1194200000	1232400000	1323100000	1482000000	1674500000	1447900000	1478300000	805030000	1068700000	1686600000	1302000000	1539600000	1462900000	1515400000	1683900000	1191600000	1331200000	1259200000	1270100000	20	20	1	0.937647	0.14223	0.149634	0.18479	0.0370538
Q16352	INA	1371600000	1322800000	1739900000	1448300000	2018700000	1837300000	2123600000	1668700000	1814700000	1559200000	1983300000	1185500000	1704100000	1299300000	1512800000	1653500000	1334200000	1852000000	1859500000	1138800000	1167300000	1337200000	985800000	1211400000	1666700000	1528600000	1406800000	1987900000	2006200000	1500900000	1655700000	1463500000	1534700000	1251500000	1470300000	1139400000	1748600000	1857600000	1311000000	1759500000	20	20	1	0.924842	0.177028	0.17494	0.184847	0.0371041
Q86WA6	BPHL	16308000	30749000	28415000	21948000	22781000	34565000	21724000	18323000	36395000	40896000	30642000	30990000	22702000	38517000	43443000	13211000	27537000	41329000	28211000	31951000	52164000	27635000	39122000	43500000	34370000	25218000	29855000	32658000	7460000	26513000	10843000	43624000	36323000	38825000	32844000	31908000	36347000	31286000	42949000	39309000	20	20	1	1.14142	0.296227	0.363255	0.185537	0.0371543
O43920	NDUFS5	32761000	5372500	25362000	52037000	55797000	37945000	31919000	34848000	33330000	55142000	40021000	51994000	25931000	48638000	40248000	54130000	40598000	49057000	18617000	53166000	42268000	42427000	43083000	39111000	48427000	35071000	44159000	49596000	57930000	46366000	42297000	59958000	38012000	35165000	41268000	50571000	49666000	52689000	44553000	21778000	20	20	1	1.12388	0.347435	0.21687	0.18569	0.0372046
Q9H0B6	KLC2	23222000	8717100	13475000	18637000	20080000	9844500	13196000	11160000	11037000	14841000	20082000	10843000	8339200	20371000	16543000	6909200	15932000	17989000	6574800	17237000	19179000	19438000	19898000	11454000	16375000	11437000	17440000	24933000	7983800	7392400	11934000	17352000	18110000	9202000	21155000	20979000	22046000	20824000	18217000	12523000	20	20	1	1.15031	0.348058	0.357459	0.185865	0.0372549
CON__P13645	KRT10	164990000	166620000	332320000	302260000	185590000	319120000	74890000	179840000	874660000	249220000	264440000	440530000	1402300000	415010000	495810000	332460000	325940000	281970000	249770000	439460000	436810000	181310000	507720000	193680000	136840000	220970000	214640000	194470000	561960000	135990000	145170000	203120000	124070000	187820000	243130000	316430000	259620000	351370000	736380000	95719000	20	20	1	0.726567	0.785666	0.447899	0.186382	0.0373052
A0A0A0MTS7	TTN	33032000	45269000	33076000	48060000	58757000	55397000	55150000	41686000	33686000	47937000	92806000	29838000	60227000	37695000	22686000	47957000	49193000	53111000	41406000	48829000	53011000	45189000	59803000	37257000	62935000	59686000	83350000	36624000	36102000	37705000	38099000	74112000	40356000	44105000	46448000	45827000	52752000	112120000	50019000	65328000	20	20	1	1.15498	0.31764	0.405592	0.186936	0.0373555
P07900	HSP90AA1	7213700000	9434300000	7673300000	6567100000	8158600000	7581000000	8462400000	8801000000	7823600000	7195200000	8096700000	7023700000	7917100000	5702000000	6921500000	7269700000	6629400000	6729200000	7073500000	6832500000	6798400000	5929300000	8439300000	6919000000	8098100000	6985100000	7507500000	6825000000	6965900000	5943400000	6804200000	6640500000	7596500000	8430600000	7292200000	6515200000	7409400000	6987400000	5628600000	8290800000	20	20	1	0.952389	0.116356	0.107838	0.187557	0.0374057
P84243	H3F3A;H3F3B;HIST2H3A;HIST1H3A;H3F3C	611420000	337070000	792030000	677150000	918650000	858830000	548530000	703170000	710530000	937800000	497790000	1437600000	566160000	827840000	630430000	908440000	576560000	780340000	823700000	544540000	840590000	770270000	756420000	622640000	1055000000	857910000	504500000	816340000	733670000	827980000	631870000	795650000	833430000	1041600000	1056300000	1013900000	827570000	1233000000	625010000	612850000	20	20	1	1.12036	0.313331	0.249845	0.187581	0.037456
P11182	DBT	52473000	37729000	56635000	60342000	44007000	33183000	38949000	17427000	63004000	51835000	15398000	46894000	35345000	56812000	66659000	9152600	46709000	35114000	23205000	34378000	69733000	54657000	44241000	53049000	45153000	33123000	52779000	51300000	11462000	16012000	27264000	63518000	54169000	38778000	72784000	70297000	49822000	57827000	50500000	47549000	20	20	1	1.16815	0.395642	0.400487	0.189566	0.0375063
P42677	RPS27;RPS27L	20361000	8907100	25790000	26062000	29843000	20703000	12677000	21650000	17426000	31046000	19633000	17338000	10285000	21388000	24737000	16339000	25285000	23940000	14355000	23342000	30169000	29421000	28189000	25541000	23982000	16791000	19001000	20264000	15730000	21161000	27457000	25541000	25802000	15108000	24317000	23140000	22966000	22439000	20735000	18164000	20	20	1	1.109	0.294341	0.215103	0.18986	0.0375566
P62195	PSMC5	80999000	49452000	70624000	81277000	88213000	61559000	61691000	60754000	64505000	77573000	74004000	48708000	54034000	85941000	84880000	76030000	86101000	79562000	77708000	88620000	78154000	69668000	96463000	75090000	78577000	78781000	81384000	75928000	58417000	55711000	96714000	87775000	81884000	80939000	78125000	77817000	86382000	67793000	84001000	63184000	20	20	1	1.06924	0.177954	0.148619	0.189893	0.0376068
Q9BT78	COPS4	150410000	192280000	166690000	133230000	139640000	186380000	161260000	159400000	167340000	154330000	183790000	202760000	221520000	139980000	180200000	145670000	165180000	180980000	157130000	169580000	151030000	151300000	145770000	154050000	169850000	167000000	189930000	178050000	138750000	162080000	173660000	157900000	152870000	162160000	140330000	144220000	162620000	164960000	169840000	165360000	20	20	1	0.953534	0.133956	0.0779838	0.189924	0.0376571
F5H6L7	SLC8A2	41233000	14737000	17823000	32623000	22326000	23296000	30433000	24362000	29546000	47283000	47161000	60280000	35466000	43356000	37564000	49731000	39609000	31376000	37986000	44235000	48007000	42239000	20232000	49067000	17779000	40965000	52803000	43700000	50337000	60550000	53639000	48539000	40224000	31484000	26034000	42440000	35814000	41395000	42735000	21285000	20	20	1	1.13913	0.32717	0.332411	0.190131	0.0377074
P60201	PLP1	128440000	347520000	307650000	309250000	167240000	339500000	297760000	183240000	321740000	277690000	275970000	279960000	336450000	168240000	205730000	232650000	165610000	178450000	494580000	168020000	523590000	364410000	171110000	167120000	273470000	285390000	251010000	249410000	222830000	312120000	307840000	497170000	222230000	316390000	334940000	152140000	381210000	452740000	210730000	307850000	20	20	1	1.15774	0.346861	0.402252	0.192217	0.0377577
P35612	ADD2	963640000	1006300000	958740000	701520000	827590000	934880000	945450000	901650000	872010000	821680000	849070000	862590000	1112400000	621100000	874140000	950280000	845700000	949300000	1006600000	784350000	860180000	707790000	754520000	789130000	843830000	955210000	942180000	785560000	1046600000	768550000	895260000	843920000	958440000	872020000	907440000	722000000	841160000	897840000	756580000	799190000	20	20	1	0.95269	0.124134	0.0998098	0.192367	0.0378079
P53677	AP3M2	65743000	31917000	80338000	47673000	67242000	46176000	44831000	36056000	50537000	62103000	46038000	42591000	36719000	67336000	55156000	28030000	53958000	56004000	39224000	55679000	63750000	54942000	54635000	60088000	53115000	54380000	74132000	62953000	39625000	55227000	46944000	66998000	61433000	37159000	52340000	51375000	64042000	54813000	55276000	46098000	20	20	1	1.09471	0.265119	0.176399	0.192592	0.0378582
Q7Z2K8	GPRIN1	226500000	231100000	280080000	200320000	275230000	222070000	238340000	328210000	243510000	244880000	313330000	331910000	356500000	189980000	236620000	286850000	258460000	215160000	248810000	297680000	245260000	253200000	349240000	243370000	291060000	251060000	269110000	237720000	356240000	318700000	302130000	267540000	320280000	339970000	282890000	255320000	254930000	264960000	233370000	247010000	20	20	1	1.06848	0.176134	0.149068	0.192602	0.0379085
Q8WXF7	ATL1	245260000	85472000	175350000	159970000	181630000	142730000	173840000	125200000	152650000	222560000	183750000	169740000	107740000	245480000	231920000	167640000	192730000	154480000	111550000	201820000	206080000	167080000	221900000	179410000	203220000	209190000	222690000	232740000	86456000	138360000	163070000	227460000	199960000	113440000	214750000	204830000	210420000	234760000	205410000	148580000	20	20	1	1.10441	0.259419	0.239302	0.193779	0.0379588
P43487	RANBP1	128410000	104480000	134540000	138690000	127270000	103110000	144020000	76268000	120640000	160470000	124080000	81563000	94258000	152310000	154250000	96322000	131220000	128680000	98571000	120460000	124190000	149130000	134360000	138310000	103440000	126870000	150630000	138600000	90923000	85485000	127040000	132010000	127010000	124900000	133170000	114740000	187820000	146740000	165610000	117380000	20	20	1	1.08214	0.198106	0.194643	0.193854	0.038009
P23396	RPS3	85262000	11527000	75348000	69113000	98000000	63053000	46764000	63814000	46586000	61270000	84716000	69931000	41460000	63621000	73481000	77437000	68129000	61533000	60223000	60580000	71011000	57441000	60157000	55467000	62214000	68823000	54242000	69515000	60963000	53758000	56461000	55431000	51838000	59221000	53062000	67404000	56564000	55997000	50012000	45125000	20	20	1	0.908615	0.286737	0.106476	0.193956	0.0380593
Q13228	SELENBP1	100720000	254510000	132530000	130980000	161100000	167730000	156070000	177020000	212420000	117580000	186650000	174170000	248280000	153530000	92396000	179840000	253600000	230070000	274230000	173530000	247610000	179750000	251050000	255400000	198820000	164570000	152320000	163530000	206780000	254220000	257260000	188290000	154410000	233370000	187140000	189600000	131550000	133040000	192840000	233040000	20	20	1	1.11117	0.293813	0.234286	0.194147	0.0381096
P62745	RHOB	157690000	193200000	136560000	131560000	175960000	184130000	176190000	147550000	171200000	187260000	210980000	194660000	177540000	203640000	165500000	208220000	162740000	154670000	186680000	161560000	198610000	141240000	140490000	162400000	170230000	189000000	166890000	175510000	191750000	181530000	163210000	189420000	154760000	135550000	146700000	176050000	152500000	174880000	170440000	128230000	20	20	1	0.948932	0.128732	0.115205	0.194161	0.0381599
Q8TCZ2	CD99L2	63496000	28983000	54632000	81313000	80673000	76246000	57327000	56806000	48626000	98002000	82897000	76604000	44576000	85283000	61135000	62843000	64496000	79981000	55213000	62015000	67957000	61493000	62156000	66627000	62006000	82084000	109550000	57932000	79287000	56273000	92118000	76638000	102310000	41920000	59075000	81386000	77362000	70524000	95993000	58927000	20	20	1	1.10633	0.248956	0.260391	0.19478	0.0382102
P48723	HSPA13	13421000	8044400	15050000	15433000	9345500	10502000	17542000	13165000	12619000	13065000	10911000	13284000	10517000	15842000	17112000	16460000	18037000	11436000	8995100	13928000	14516000	15245000	16056000	9772500	16276000	14531000	16121000	16553000	10387000	12995000	12631000	16843000	15913000	13232000	17429000	16039000	12727000	12624000	12919000	13500000	20	20	1	1.0816	0.223618	0.162159	0.195115	0.0382604
Q8N4C8	MINK1	45156000	22390000	24343000	35829000	37875000	30063000	29958000	38500000	21530000	32877000	27638000	26238000	33947000	36928000	25992000	22841000	37230000	27845000	27915000	40152000	36938000	31724000	39584000	24173000	33769000	34393000	32704000	37438000	23858000	18665000	38594000	36636000	34665000	30890000	40947000	36008000	39823000	42571000	35113000	30151000	20	20	1	1.0854	0.214071	0.195136	0.195287	0.0383107
Q9GZM8	NDEL1	35868000	24020000	39127000	27060000	30925000	25697000	37658000	31189000	25128000	39099000	40057000	41214000	32942000	39318000	37000000	41282000	39179000	34644000	29769000	29123000	26887000	26797000	35247000	35290000	46005000	34322000	40456000	26195000	36454000	50545000	41040000	31263000	47969000	33794000	40410000	34585000	39457000	39603000	31366000	34767000	20	20	1	1.07666	0.169422	0.197453	0.195663	0.038361
U3KQG5	CD200	38068000	20479000	25978000	21432000	23665000	31221000	32838000	19552000	25960000	45091000	34617000	37501000	35376000	36521000	35288000	44791000	49558000	36685000	38283000	38769000	48707000	34511000	29678000	32120000	30675000	41140000	48583000	23693000	39954000	36831000	39390000	48105000	39799000	35037000	25687000	45017000	26262000	35314000	42179000	35718000	20	20	1	1.09934	0.251905	0.224212	0.19569	0.0384113
A0A0A0MTE2	LMO7	92269000	38553000	73136000	57152000	60044000	60961000	63841000	56334000	56863000	71478000	77885000	67652000	57186000	64453000	73650000	75572000	70683000	63615000	45000000	75348000	74020000	64175000	59016000	73767000	69386000	66029000	50156000	88689000	80995000	79002000	72187000	67574000	70572000	74097000	65116000	73459000	77005000	61399000	77143000	49292000	20	20	1	1.07022	0.185134	0.149972	0.195713	0.0384615
P54652	HSPA2	366340000	2934800000	731420000	401980000	394090000	945180000	983630000	530590000	959620000	657950000	628440000	593820000	1510700000	423930000	403860000	646790000	490420000	425240000	1576900000	465530000	563440000	502240000	395850000	518120000	722120000	554220000	408380000	431000000	569950000	681410000	536550000	600990000	724240000	814560000	663420000	339130000	637250000	693460000	419250000	1414600000	20	20	1	0.758509	0.760558	0.284243	0.195874	0.0385118
P52815	MRPL12	6626000	25137000	10815000	18187000	25071000	24189000	24168000	33519000	35718000	19133000	13363000	13201000	25960000	16942000	20882000	19642000	23154000	31640000	27020000	24242000	12882000	24639000	12831000	20258000	19870000	23484000	13690000	43598000	49770000	33339000	19859000	22312000	23477000	27341000	28077000	26559000	31597000	29719000	17687000	28360000	20	20	1	1.16128	0.340321	0.429107	0.196141	0.0385621
Q8N126	CADM3	215590000	131230000	173340000	184230000	267650000	197540000	218820000	213610000	202800000	298860000	345420000	351530000	254870000	278350000	166610000	287280000	289980000	237600000	183270000	225920000	285520000	232930000	221940000	218870000	288940000	282170000	312190000	289490000	332710000	325220000	335810000	252520000	245280000	161810000	195140000	225350000	235490000	324230000	247320000	176280000	20	20	1	1.09836	0.251462	0.221347	0.197156	0.0386124
O14495	PPAP2B	7117700	4202000	6425300	7188300	9757600	6177600	7173700	9354200	6311300	10069000	7955700	8370400	6798800	10061000	6194700	11821000	15343000	14262000	6890100	9410400	10076000	8888400	13030000	7034900	9932600	8383600	10368000	8990200	9475700	9802000	10883000	11772000	6983900	9313500	8340200	10437000	10170000	11176000	7631900	7182500	20	20	1	1.11111	0.327224	0.18903	0.198359	0.0386626
Q12874	SF3A3	16184000	29125000	24679000	18425000	18903000	36955000	21638000	18715000	21310000	17384000	20520000	19787000	26297000	19071000	35743000	19808000	13931000	22428000	19281000	21548000	24388000	19419000	23649000	20494000	19192000	26962000	21229000	16821000	23940000	20552000	23069000	36899000	27087000	30040000	21223000	26541000	22820000	27416000	20559000	35878000	20	20	1	1.10515	0.269073	0.238367	0.19881	0.0387129
Q9UHC6	CNTNAP2	90341000	65849000	78033000	84873000	87130000	94202000	88325000	78034000	86373000	124570000	117990000	87059000	103150000	99397000	106720000	123280000	101390000	79090000	92437000	106090000	103090000	98984000	85814000	98635000	91973000	107250000	116750000	85502000	157030000	126160000	109800000	115260000	103990000	80298000	91266000	89669000	94858000	104240000	83921000	88607000	20	20	1	1.07325	0.165026	0.188431	0.198912	0.0387632
Q9NXR7	BRE	11187000	10187000	10292000	10892000	9704200	10285000	15166000	8641200	8576000	9811600	13559000	12149000	12462000	8746200	8134700	10458000	11302000	9849600	11254000	8153900	9151400	9821000	10155000	9052700	8775100	11295000	11500000	8939900	13301000	7471700	10327000	8333900	9404500	12405000	11159000	10695000	7073000	7369500	9048500	11101000	20	20	1	0.931544	0.172142	0.158916	0.199202	0.0388135
O43491	EPB41L2	307570000	323160000	228610000	293790000	328940000	285170000	289730000	300590000	288740000	325340000	298750000	225940000	329750000	262080000	219850000	279520000	286940000	310730000	281210000	274260000	283850000	286550000	324680000	265100000	353200000	298290000	303770000	259230000	277030000	225970000	294040000	326880000	259580000	299310000	368750000	301820000	303040000	325840000	297970000	374220000	20	20	1	1.05025	0.113745	0.129016	0.199365	0.0388638
Q92599	39692	330050000	575990000	396400000	410530000	417390000	455910000	576570000	430760000	470320000	451670000	472290000	515910000	537440000	482370000	388500000	618370000	534920000	413430000	505430000	492970000	415250000	345020000	399810000	459310000	540320000	523850000	466190000	374210000	505390000	525840000	510440000	458800000	439140000	418390000	464860000	453390000	345830000	399090000	410850000	477830000	20	20	1	0.942661	0.153361	0.122367	0.199458	0.038914
Q9NSD9	FARSB	434620000	185920000	445770000	352810000	424970000	317660000	356430000	308560000	352860000	334690000	301760000	312170000	267500000	401410000	396270000	305390000	316520000	299160000	278230000	272100000	327340000	309190000	294450000	312850000	318320000	348970000	290560000	328180000	220180000	260590000	288460000	349120000	345700000	260700000	374900000	347740000	352060000	308510000	301090000	288980000	20	20	1	0.934445	0.192979	0.113009	0.199612	0.0389643
Q8WVJ2	NUDCD2	16410000	32591000	19321000	12363000	15569000	16437000	24411000	15844000	19000000	19946000	15852000	12049000	16845000	17891000	22804000	14436000	21497000	20019000	13118000	19838000	22962000	23384000	23233000	22314000	19934000	13754000	18894000	26218000	8383200	12020000	17879000	19734000	21834000	21460000	23634000	17259000	19143000	23060000	23268000	26470000	20	20	1	1.10538	0.258748	0.252378	0.200115	0.0390146
O60884	DNAJA2	126250000	56364000	108170000	115110000	161450000	79138000	99799000	132600000	95897000	137420000	140000000	126080000	110480000	138390000	106540000	114350000	112450000	119760000	109420000	116520000	123650000	132220000	110770000	143370000	145140000	109220000	132040000	135560000	129510000	144020000	131870000	112710000	117790000	92305000	121560000	120860000	128690000	115600000	125040000	93497000	20	20	1	1.06905	0.198074	0.128547	0.200128	0.0390649
A0A1B0GTG2	ALDH7A1	426390000	1077200000	583110000	522920000	505600000	638040000	648400000	477780000	610270000	566510000	605730000	814190000	831160000	447540000	440080000	493460000	553690000	507800000	575290000	552700000	458560000	512700000	554840000	526370000	599600000	597200000	407700000	375700000	554850000	450630000	582450000	591420000	506460000	744430000	430000000	616910000	417360000	449070000	466260000	881490000	20	20	1	0.902856	0.263476	0.203588	0.200321	0.0391151
Q5SW79	CEP170	49203000	32453000	42111000	38993000	51771000	30528000	39127000	31221000	35459000	46083000	46587000	31953000	30047000	38082000	42047000	38297000	44246000	35783000	26876000	35557000	40996000	45292000	33553000	41889000	35690000	34971000	39584000	36095000	43970000	35609000	55044000	41783000	45917000	37774000	54972000	37111000	42791000	46629000	36800000	34170000	20	20	1	1.07074	0.179625	0.163414	0.20057	0.0391654
P10909	CLU	162970000	217500000	207280000	254630000	257670000	203930000	275900000	247730000	249740000	246930000	388190000	288640000	223480000	279390000	165970000	291990000	315940000	260930000	191020000	222940000	276780000	282570000	284790000	256000000	231370000	226750000	221500000	263300000	240550000	374730000	332160000	248700000	278520000	225600000	208680000	288660000	252840000	256340000	346280000	252940000	20	20	1	1.08001	0.213058	0.173675	0.201138	0.0392157
P50453	SERPINB9	45842000	54532000	66577000	41268000	30718000	41879000	38531000	42515000	49219000	34062000	36574000	31795000	45723000	37464000	38068000	32024000	43297000	38120000	43289000	41570000	36441000	53908000	39110000	51384000	45297000	27350000	27606000	38822000	44128000	27336000	32002000	38105000	29289000	33590000	39937000	32847000	37811000	45086000	45479000	41254000	20	20	1	0.920433	0.200884	0.185849	0.201394	0.039266
P21281	ATP6V1B2	1134700000	1444700000	1090700000	944610000	1100200000	1065200000	1167800000	1102500000	1175400000	1396500000	1436600000	1395000000	1345900000	1244400000	1123100000	1278100000	1070100000	1196700000	1259100000	1155600000	1018900000	1012000000	885670000	919930000	1218100000	1274400000	1285600000	1285300000	1594800000	1368600000	1302600000	1035900000	1198100000	1017400000	1074500000	1146500000	1079900000	1120100000	1065800000	918250000	20	20	1	0.945929	0.115682	0.145879	0.202241	0.0393162
O95182	NDUFA7	70664000	13724000	47712000	85986000	116800000	54430000	53867000	79021000	48851000	99328000	79309000	108760000	44262000	81582000	63430000	112820000	72269000	86459000	36591000	68222000	65148000	101580000	65833000	84570000	83609000	67115000	70707000	93692000	109100000	104150000	95923000	75764000	74473000	58506000	57623000	99131000	95133000	75476000	91946000	42565000	20	20	1	1.13198	0.376155	0.253856	0.202287	0.0393665
O00505	KPNA3	45050000	35845000	51968000	41446000	52076000	44997000	44212000	45030000	42475000	40677000	42026000	35952000	36656000	43650000	48947000	32040000	40017000	41140000	31484000	49478000	40154000	44652000	45715000	53592000	45687000	41708000	41145000	49308000	27813000	37916000	33921000	50762000	51980000	41363000	54722000	46349000	47701000	49061000	38879000	57164000	20	20	1	1.0644	0.13932	0.172676	0.202457	0.0394168
P04264	KRT1	196340000	246240000	459670000	294470000	162680000	362290000	77361000	195370000	818830000	314780000	251810000	447310000	989270000	395460000	345030000	500740000	432450000	330680000	360510000	582410000	431590000	297710000	602540000	202280000	199890000	273480000	154790000	284950000	243470000	168840000	130350000	182680000	105930000	193170000	196400000	393590000	410920000	898850000	598820000	76238000	20	20	1	0.778815	0.557149	0.525996	0.204535	0.0394671
H0Y360	AMPD2	26531000	35641000	28603000	19369000	35120000	26880000	32704000	37181000	25047000	18480000	38537000	19194000	37789000	22458000	26589000	36333000	26734000	20106000	27223000	24881000	16361000	20173000	35942000	26884000	32154000	28682000	28228000	22046000	39670000	29891000	24428000	24050000	20245000	27889000	19623000	22765000	23936000	24052000	20326000	27103000	20	20	1	0.909883	0.236937	0.203394	0.20481	0.0395173
Q04837	SSBP1	95320000	107090000	103050000	106000000	126990000	194210000	120490000	154650000	135230000	121120000	134910000	136310000	194830000	131660000	127200000	152930000	115560000	148190000	146780000	130100000	99209000	131420000	95118000	131530000	105670000	139870000	119560000	117750000	156280000	159580000	134220000	113110000	133940000	130880000	104350000	119790000	127680000	113930000	128230000	138270000	20	20	1	0.932069	0.196873	0.128037	0.204885	0.0395676
Q16531	DDB1	144330000	226560000	138900000	116950000	142580000	143460000	147040000	164950000	161590000	133770000	137550000	158460000	192730000	143510000	122880000	170110000	120740000	136100000	183730000	127700000	127350000	119040000	151810000	131960000	151910000	132670000	165660000	101370000	203440000	141470000	130250000	143090000	133420000	168380000	125410000	112160000	127780000	152720000	132660000	158000000	20	20	1	0.93261	0.178508	0.150731	0.205077	0.0396179
P37108	SRP14	44373000	73425000	58005000	34031000	59524000	52749000	36902000	57165000	56642000	47936000	46916000	52800000	51612000	40250000	41022000	47374000	55971000	36589000	39831000	44917000	45822000	50645000	75688000	42672000	61128000	48517000	47837000	58177000	59258000	39281000	60077000	44429000	48357000	47222000	52313000	35238000	62993000	56658000	50543000	73446000	20	20	1	1.08411	0.198604	0.213817	0.205219	0.0396682
Q9Y608	LRRFIP2	11152000	14306000	8386500	17694000	10912000	11545000	12349000	9006800	14062000	12331000	12246000	13013000	10777000	10215000	9791100	12271000	12359000	15462000	11500000	9089600	15067000	13502000	14439000	13718000	10720000	15497000	10581000	8989200	10416000	16213000	10412000	13203000	10623000	13583000	11669000	12039000	14551000	17526000	10542000	13851000	20	20	1	1.0783	0.190268	0.194469	0.205832	0.0397185
O14950	MYL12B;MYL12A	70147000	102260000	91440000	177140000	115680000	134720000	111510000	99365000	135240000	100350000	99096000	107630000	113710000	119080000	90421000	116260000	115860000	109960000	105350000	139910000	85878000	108950000	119770000	165340000	121650000	123370000	106860000	122790000	109710000	153150000	126400000	116430000	100780000	110980000	116460000	150710000	117840000	115190000	149360000	104230000	20	20	1	1.0757	0.19759	0.173917	0.206295	0.0397687
Q8IVD9	NUDCD3	67346000	42012000	45153000	57163000	59475000	66429000	68330000	45168000	64616000	90583000	75618000	52761000	57383000	62794000	72532000	57054000	75715000	69856000	48125000	62463000	78141000	75260000	59302000	58792000	55894000	68313000	60537000	62679000	54159000	43805000	81990000	71319000	82371000	65397000	64250000	65829000	71635000	61217000	83669000	67407000	20	20	1	1.07367	0.19498	0.166567	0.20686	0.039819
A0A2R8YGD3	RAPGEF2	37292000	13777000	30485000	22648000	38431000	20151000	20555000	19908000	33215000	25422000	22253000	21186000	16760000	27675000	41901000	15257000	23220000	27995000	19102000	32317000	31339000	28558000	22681000	24310000	24034000	34836000	27222000	28300000	21481000	22232000	37868000	32287000	33003000	18264000	34752000	32326000	26414000	35152000	34261000	17635000	20	20	1	1.11266	0.31239	0.236541	0.206866	0.0398693
P32004	L1CAM	161430000	185290000	146430000	159480000	195700000	224660000	176080000	216570000	179190000	197790000	218750000	266480000	205480000	185880000	148300000	267520000	202060000	184890000	163400000	183840000	195570000	169570000	165240000	190750000	239540000	230890000	240770000	197200000	296020000	286600000	257150000	236050000	200300000	133670000	199920000	186640000	188510000	197690000	182700000	177960000	20	20	1	1.07844	0.173221	0.211204	0.207102	0.0399196
O75915	ARL6IP5	99886000	62653000	87353000	109020000	149080000	128260000	101990000	138930000	82415000	112550000	141730000	100570000	105340000	95835000	101050000	117480000	98349000	121590000	83334000	116750000	96059000	105940000	145260000	102860000	105420000	114080000	126530000	145520000	86599000	107110000	101350000	127220000	122940000	109170000	144170000	127970000	125130000	172450000	87734000	81503000	20	20	1	1.08395	0.199388	0.215	0.208199	0.0399698
Q01581	HMGCS1	34642000	12106000	10484000	21742000	16983000	15660000	14410000	12924000	19047000	20905000	10100000	10125000	4636400	19091000	26010000	8237400	12160000	15096000	11031000	21657000	21375000	24793000	18116000	14451000	27065000	17466000	34607000	20420000	7235000	9439400	9094000	20448000	19983000	12065000	28955000	19170000	37147000	13219000	12824000	11136000	20	20	1	1.19543	0.437235	0.524714	0.208679	0.0400201
Q8ND56	LSM14A	5916800	4225300	5982500	7742600	7533200	9221900	3989900	6651700	6424600	4300900	5126500	5217100	6243700	5007200	9285600	3941600	5703000	5220000	2882100	5217600	10894000	8379100	6162100	4077800	4020100	7881900	6252300	7160600	5917800	4468400	8071600	4642100	6845800	6622100	6246600	6719000	9192100	5536800	4540100	6216900	20	20	1	1.12098	0.291277	0.3071	0.20894	0.0400704
P30041	PRDX6	1178000000	2805500000	1387300000	1316000000	1552200000	2267200000	1894800000	1411800000	1873000000	1486900000	1848400000	1945500000	2922700000	1661700000	1260800000	1991900000	1663600000	1584000000	2726700000	1724900000	1332100000	1450900000	1655900000	1608800000	1874100000	2002700000	1481000000	1222600000	2110100000	1566700000	1738900000	1709300000	1816700000	2344800000	1485700000	1431400000	1525300000	1640900000	1339100000	1844800000	20	20	1	0.909018	0.278041	0.153548	0.210129	0.0401207
B7Z4M1	RTN3	51898000	37355000	59882000	45452000	40063000	59353000	48343000	35558000	63195000	62855000	47286000	77522000	53036000	94660000	71978000	69519000	63367000	49177000	48104000	58713000	86705000	42311000	57310000	69984000	61176000	72664000	80265000	66040000	74949000	76050000	51857000	81823000	48876000	52821000	60478000	55657000	50881000	69413000	48928000	41560000	20	20	1	1.09886	0.254112	0.237667	0.211612	0.0401709
P14927	UQCRB	250960000	63880000	167310000	384850000	426830000	236570000	238920000	285140000	232970000	459460000	343030000	283960000	178680000	366650000	267010000	382190000	269480000	388350000	161010000	278950000	322650000	431590000	253770000	326080000	244860000	270280000	325240000	402160000	401670000	475640000	315490000	388140000	277970000	246520000	227940000	296570000	327970000	320410000	339420000	178170000	20	20	1	1.12466	0.352027	0.261199	0.211817	0.0402212
P12532	CKMT1A;CKMT1B	1046500000	477300000	353630000	887250000	768600000	885190000	586090000	361880000	723710000	809960000	780300000	881580000	826100000	894160000	668220000	842520000	826870000	920840000	893530000	1028400000	928970000	823780000	686670000	552020000	618390000	806920000	1006400000	900360000	953610000	1107800000	846150000	873390000	844440000	876330000	677330000	759350000	595280000	853640000	1047500000	1153300000	20	20	1	1.09371	0.251997	0.213341	0.212273	0.0402715
P15104	GLUL	3813800000	3186800000	3117400000	2413200000	3868800000	3280200000	3332900000	5505600000	2981500000	3381300000	2368900000	2820600000	3648000000	2897300000	3556900000	5838800000	2436100000	4273700000	3083000000	3864000000	2279600000	2373700000	2187200000	3735400000	2406900000	3780700000	3593300000	2343200000	5521700000	7490700000	2409900000	3029800000	2651100000	2502500000	2567000000	2161900000	2964800000	2057900000	1811700000	2566900000	20	20	1	0.867474	0.260725	0.386665	0.21258	0.0403218
Q5URX0	HEXB	11748000	18701000	18656000	19145000	12073000	25602000	23769000	25983000	21493000	13680000	20552000	16016000	14502000	17742000	13263000	19683000	17776000	20983000	19694000	14992000	16474000	15870000	14253000	21229000	13126000	17205000	16843000	12830000	26028000	17814000	19315000	11777000	11226000	18688000	9577600	20511000	13646000	18444000	19865000	18701000	20	20	1	0.910859	0.227415	0.217154	0.212596	0.040372
P13716	ALAD	41704000	157880000	66836000	46401000	47777000	76686000	76884000	76603000	101140000	54471000	88596000	63012000	88206000	43412000	54010000	82737000	65007000	61978000	105930000	86848000	68035000	61897000	57370000	67277000	76491000	57948000	57518000	55065000	99691000	62463000	68471000	69507000	71075000	77292000	70778000	58573000	65010000	59794000	55609000	59766000	20	20	1	0.887971	0.366291	0.13969	0.213266	0.0404223
F5H7V9	TNC	44636000	171720000	79524000	29544000	45935000	147120000	92258000	41194000	88935000	47430000	57887000	50440000	173370000	29628000	64265000	42992000	43401000	21808000	168990000	18868000	57672000	40781000	20682000	31001000	52430000	108390000	48589000	15373000	24332000	38452000	33477000	85302000	78014000	120500000	62245000	20424000	32739000	80552000	36123000	124540000	20	20	1	0.761411	0.704914	0.460064	0.213899	0.0404726
P21589	NT5E	19592000	16278000	10648000	25919000	20027000	16600000	15765000	22125000	19574000	13945000	15646000	22736000	21901000	13449000	20924000	16800000	19562000	21015000	19167000	22618000	20090000	13986000	20119000	31158000	18716000	17811000	21249000	30282000	27943000	12246000	13605000	14992000	25501000	26928000	12757000	30135000	15377000	21426000	23733000	17322000	20	20	1	1.10977	0.200368	0.331151	0.214054	0.0405229
F8W9F9	WNK2	9535200	8919500	7635000	11679000	15412000	9071800	7448500	6385900	8000600	13410000	11762000	7809200	7535400	13926000	10632000	6827200	8813700	9862400	7115400	14850000	14154000	10886000	12466000	8465400	9995200	9844600	13990000	11376000	7404600	10504000	12275000	8067700	10371000	6524600	13678000	9942800	12993000	11438000	14267000	8502400	20	20	1	1.10433	0.283595	0.236521	0.214361	0.0405732
P28066	PSMA5	103280000	166170000	150690000	87750000	100580000	104140000	123640000	117330000	135750000	117480000	147170000	94438000	136190000	110880000	99057000	164680000	114400000	86472000	138940000	108390000	89754000	92308000	119110000	100930000	120170000	117600000	126940000	108870000	186490000	122420000	134810000	102260000	86882000	109180000	92528000	95821000	97531000	99725000	112960000	105990000	20	20	1	0.923093	0.200932	0.184001	0.214563	0.0406234
O94760	DDAH1	2588000000	3794500000	2833300000	1944100000	2682500000	2765000000	2798900000	3266300000	2839000000	2264300000	3106200000	3126200000	4013600000	2242300000	2401800000	4168500000	2804400000	2880200000	3307700000	2461500000	2184700000	2231300000	2726700000	2367200000	3137000000	2853100000	2591900000	2382500000	3805400000	3016100000	3344900000	2432900000	2334900000	3317500000	2176500000	2084400000	2230100000	2839300000	2781000000	3191200000	20	20	1	0.92692	0.199467	0.164899	0.214616	0.0406737
Q08495	DMTN	369780000	343480000	387320000	312910000	349870000	357860000	390660000	316750000	336980000	364250000	352870000	317810000	339590000	365580000	363160000	256770000	333660000	352710000	399240000	302220000	374410000	308330000	318110000	271570000	283340000	315470000	363510000	289830000	285710000	255990000	332600000	369470000	330000000	253130000	386850000	316260000	407350000	385660000	381180000	359450000	20	20	1	0.952954	0.0967773	0.13604	0.216094	0.040724
O75223	GGCT	182440000	281490000	188680000	144450000	189390000	163680000	162590000	218410000	218470000	151780000	163620000	167950000	230110000	99620000	148840000	198100000	129710000	175300000	231840000	184490000	135040000	147490000	174150000	157260000	229890000	169580000	170830000	160480000	240000000	165520000	138270000	160230000	165520000	176800000	157630000	135500000	160360000	154400000	136600000	212230000	20	20	1	0.92201	0.225872	0.160428	0.216562	0.0407743
Q9Y305	ACOT9	90412000	84140000	78011000	84806000	99258000	82730000	114470000	99163000	105070000	91589000	100290000	114670000	93802000	103500000	73131000	140590000	80442000	109160000	108860000	115310000	93569000	69822000	90440000	80385000	98676000	104280000	88389000	87259000	79448000	148460000	84590000	86275000	78083000	103070000	78597000	127080000	76691000	77006000	88704000	90151000	20	20	1	0.92971	0.165254	0.18771	0.216568	0.0408245
Q96C19	EFHD2	289340000	340490000	342870000	210600000	267380000	300090000	333390000	333860000	312820000	185070000	398170000	304680000	347630000	289240000	210130000	391920000	231500000	231440000	414760000	231400000	207410000	252570000	292420000	229400000	233330000	272760000	276820000	311570000	499950000	345860000	312520000	220700000	235980000	268400000	224030000	181340000	251380000	335030000	241030000	236600000	20	20	1	0.909888	0.222957	0.230682	0.216739	0.0408748
C9JJP5	TFG	206940000	324490000	213860000	183810000	186890000	197290000	244630000	270370000	172080000	149780000	224120000	256320000	220550000	126640000	148080000	311980000	199430000	216700000	224130000	189950000	187310000	168060000	185560000	207270000	185290000	193600000	214040000	164620000	267200000	207060000	182860000	166530000	181460000	237360000	172430000	176700000	210400000	181400000	156260000	281830000	20	20	1	0.920151	0.236967	0.155676	0.216741	0.0409251
P30101	PDIA3	806960000	1073700000	1060500000	936880000	839010000	843380000	1017300000	967630000	1241400000	818570000	891070000	826910000	919960000	907980000	992350000	721910000	899390000	845380000	641840000	982630000	995790000	1011300000	1076600000	1145400000	1033000000	880700000	944170000	893770000	523570000	806200000	860740000	919310000	1052700000	1185600000	1060900000	1064800000	1082600000	933570000	811090000	1074000000	20	20	1	1.06148	0.145469	0.163867	0.217335	0.0409754
Q16775	HAGH	520280000	488840000	607800000	421720000	513230000	392750000	399310000	630690000	486830000	354540000	429970000	595430000	529620000	396550000	418230000	449370000	404940000	381640000	572510000	513590000	419010000	317480000	536770000	400080000	535060000	387300000	412850000	419260000	589210000	449340000	465090000	443090000	431030000	424080000	439940000	312240000	436280000	582900000	356830000	517410000	20	20	1	0.933466	0.173816	0.161573	0.217611	0.0410256
Q6NZI2	PTRF	27241000	9063900	55880000	193620000	35458000	49256000	48484000	67344000	67810000	35425000	16381000	28501000	11069000	53004000	26240000	20076000	50203000	59887000	20528000	69576000	40693000	57405000	105590000	106190000	67891000	44439000	54158000	89947000	21330000	55641000	23947000	34217000	35750000	53092000	68227000	137390000	47885000	52770000	82289000	44189000	20	20	1	1.29416	0.83637	0.631497	0.217618	0.0410759
E9PLD0	RAB1B	94969000	69569000	75404000	65581000	74295000	54017000	57357000	33285000	48991000	68464000	81704000	65169000	86497000	71290000	60609000	84963000	60815000	74804000	62411000	61249000	52680000	62468000	39146000	66940000	61212000	76475000	75902000	54397000	80910000	81581000	61385000	89102000	52844000	64908000	56262000	60119000	37076000	50601000	67170000	49810000	20	20	1	0.918269	0.208401	0.204444	0.218217	0.0411262
P62906	RPL10A	78081000	13225000	76651000	83999000	96219000	72509000	68073000	78322000	85352000	70528000	81487000	82277000	59382000	90221000	109950000	103580000	71697000	83928000	74662000	97286000	79260000	82339000	108430000	85100000	77368000	94355000	88336000	83804000	94556000	103700000	105200000	99601000	71862000	91133000	64877000	89387000	73354000	90723000	68246000	60424000	20	20	1	1.08535	0.251038	0.171831	0.218271	0.0411765
Q8WTS6	SETD7	25245000	30888000	27637000	19987000	21070000	24191000	28680000	26840000	29839000	19582000	17580000	18485000	26329000	14146000	18382000	30093000	23755000	16819000	25431000	22282000	12023000	13867000	20213000	19493000	20759000	27144000	38834000	22597000	26507000	26587000	22512000	21252000	17655000	16308000	22858000	17793000	18098000	17352000	19964000	23009000	20	20	1	0.909181	0.211038	0.246328	0.21835	0.0412267
P12956	XRCC6	192370000	281780000	250480000	175260000	145240000	177940000	241740000	133270000	177430000	207270000	176110000	134220000	149590000	215860000	217800000	84361000	217490000	149860000	79208000	224280000	197800000	207400000	279010000	204240000	212870000	148830000	145510000	231450000	73485000	110740000	152000000	247570000	244050000	190530000	233220000	191430000	235170000	265450000	200290000	286840000	20	20	1	1.11739	0.290159	0.303504	0.218835	0.041277
P62834	RAP1A	133640000	174860000	121080000	95259000	86076000	117340000	123860000	121480000	120430000	138530000	120850000	118910000	130350000	119870000	99422000	117570000	117490000	100310000	156480000	104840000	126410000	91363000	119220000	100800000	113300000	113220000	128150000	132400000	104950000	102370000	101130000	111290000	119040000	112750000	110080000	129730000	112830000	125880000	118240000	116300000	20	20	1	0.946584	0.167577	0.0899657	0.219118	0.0413273
P30533	LRPAP1	53278000	61011000	88303000	70447000	101440000	79432000	82192000	84489000	79788000	98540000	86859000	66643000	62690000	86641000	80168000	73289000	77748000	61428000	50522000	80479000	94178000	71546000	124890000	95229000	87660000	62188000	102270000	70842000	53387000	82838000	65612000	78967000	109910000	53519000	87963000	90233000	87840000	75460000	80892000	76589000	20	20	1	1.08301	0.180945	0.23537	0.219277	0.0413776
Q16798	ME3	191240000	399480000	266390000	200990000	269830000	342140000	338590000	346350000	276380000	198130000	240740000	360080000	348220000	234840000	245760000	329120000	275570000	303980000	335730000	221610000	275580000	188280000	299880000	264840000	292960000	316170000	285930000	254130000	377250000	259900000	218520000	253310000	218710000	300220000	253030000	286590000	210960000	271170000	216080000	261600000	20	20	1	0.926629	0.214532	0.150891	0.219438	0.0414279
Q99471	PFDN5	45549000	98149000	57226000	60961000	74779000	79582000	65399000	71517000	78433000	58435000	64018000	54814000	87969000	51727000	69550000	63863000	74139000	66415000	93105000	64423000	60372000	82500000	51378000	51695000	73518000	76865000	74816000	81180000	83160000	88693000	75491000	69319000	68617000	81375000	76526000	63204000	83674000	81397000	76371000	75113000	20	20	1	1.06899	0.197092	0.149138	0.220106	0.0414781
Q13825	AUH	88404000	96770000	127710000	109880000	128480000	138250000	127900000	124200000	128890000	129500000	127870000	135870000	132760000	112110000	132060000	149450000	107770000	158630000	121390000	112270000	119220000	98011000	137320000	124710000	114590000	131220000	119260000	113710000	183450000	125510000	110530000	108880000	95546000	127310000	88842000	112070000	86886000	115410000	102370000	126780000	20	20	1	0.94035	0.132905	0.167465	0.220145	0.0415284
Q9Y6V0	PCLO	210780000	168610000	227920000	188380000	261340000	186530000	222570000	233360000	206250000	227430000	207820000	268190000	216550000	192550000	215490000	231490000	240980000	157860000	180850000	199760000	216240000	208270000	180120000	228200000	224050000	207570000	244480000	251050000	310920000	241920000	215570000	244860000	227660000	207370000	240820000	185960000	224810000	206240000	210180000	193520000	20	20	1	1.05303	0.134463	0.134599	0.220196	0.0415787
F8VY35	NAP1L1	266140000	284200000	287940000	262850000	175940000	273400000	257050000	194900000	321060000	245000000	303390000	226440000	232230000	292210000	250100000	252500000	250310000	231150000	221760000	261100000	238070000	206040000	199450000	233450000	249430000	261090000	285610000	214780000	248000000	278570000	247310000	227950000	264120000	285400000	272060000	210280000	156750000	221140000	269200000	251870000	20	20	1	0.947128	0.138522	0.129569	0.220204	0.041629
Q13442	PDAP1	133020000	216650000	202340000	141460000	203030000	168480000	181560000	230630000	162450000	146490000	217730000	173450000	238050000	114900000	148700000	217770000	140730000	138650000	189070000	132740000	114990000	143300000	170810000	159170000	198210000	167150000	162800000	133220000	237410000	188220000	163730000	140670000	168310000	157970000	169370000	123270000	152310000	150790000	118040000	208900000	20	20	1	0.923022	0.214426	0.174019	0.220494	0.0416792
Q9NV96	TMEM30A	49756000	14996000	34388000	31488000	44807000	29129000	31497000	32072000	27223000	39170000	69073000	46249000	31632000	46920000	26146000	37961000	47943000	38612000	36428000	49008000	46317000	36190000	44153000	36846000	43861000	38429000	53162000	48230000	34350000	51091000	58870000	46811000	51050000	34268000	32349000	30553000	40757000	44829000	45087000	27004000	20	20	1	1.10426	0.303601	0.218141	0.220707	0.0417295
Q9UIW2	PLXNA1	27239000	15177000	34138000	26310000	37767000	25673000	29795000	23713000	27599000	41193000	38224000	34439000	41170000	34632000	36460000	32422000	33254000	33176000	30076000	30409000	27738000	32149000	38283000	31424000	31200000	31152000	48205000	32894000	34345000	32843000	42526000	33347000	33382000	32724000	28788000	35231000	27052000	34924000	32693000	36327000	20	20	1	1.0701	0.199311	0.153405	0.220753	0.0417798
Q5VW32	BROX	55767000	140610000	70022000	57177000	64630000	71577000	59980000	62984000	62040000	63285000	54442000	47773000	70300000	60969000	54388000	45688000	67777000	60846000	45340000	57952000	55940000	50781000	64521000	56050000	79074000	50391000	55984000	57926000	42725000	45606000	57332000	59456000	55900000	55865000	62406000	46649000	63824000	65489000	53346000	73327000	20	20	1	0.905025	0.308606	0.139504	0.220762	0.0418301
Q9Y490	TLN1	124170000	198160000	187510000	351270000	155340000	201650000	197960000	270020000	232910000	162460000	157760000	136610000	177390000	154340000	131270000	146330000	216490000	187850000	168270000	221860000	190790000	229750000	345270000	305570000	247530000	161120000	185320000	186100000	136660000	237430000	176450000	158270000	174480000	214230000	209110000	214720000	181480000	187100000	238330000	204000000	20	20	1	1.10691	0.281229	0.261966	0.221146	0.0418803
Q5T0D9	TPRG1L	28398000	13945000	21309000	25802000	22752000	16297000	15222000	18572000	16431000	27291000	31159000	29161000	19569000	25925000	16790000	22321000	26939000	24109000	21582000	24381000	19352000	25161000	19016000	23829000	17791000	26652000	28969000	19097000	13538000	18852000	25270000	20585000	16369000	17497000	13585000	21913000	24403000	18918000	23947000	16347000	20	20	1	0.917706	0.225758	0.192132	0.222236	0.0419306
D6REX3	SEC31A	27127000	14078000	28440000	38822000	38236000	25176000	26954000	22675000	23752000	27139000	34076000	19180000	13085000	37328000	40268000	23831000	30279000	29252000	16644000	31197000	31022000	28943000	32237000	35153000	36073000	24991000	25968000	30677000	15562000	30236000	28903000	34938000	30645000	23708000	34345000	28589000	42985000	32909000	30980000	23165000	20	20	1	1.09952	0.290665	0.210654	0.223378	0.0419809
P07237	P4HB	432360000	663720000	728930000	564650000	614410000	564050000	619150000	799730000	753640000	509450000	564230000	590320000	663150000	508850000	491970000	648290000	547680000	510050000	594230000	545920000	503160000	593490000	818940000	685860000	681470000	595250000	634160000	596760000	742980000	651380000	698270000	543860000	697960000	693390000	545470000	621560000	592180000	535960000	540020000	620860000	20	20	1	1.05692	0.156281	0.133859	0.223823	0.0420312
O75396	SEC22B	27763000	15273000	21135000	33268000	19584000	11888000	20413000	11704000	17923000	36589000	27913000	20310000	17489000	41897000	41648000	17877000	27210000	27405000	12995000	22696000	29348000	20879000	21088000	40331000	26910000	19511000	36851000	19964000	15934000	15370000	20251000	31509000	27262000	19897000	38712000	45513000	29027000	30938000	37472000	17159000	20	20	1	1.15	0.387174	0.3804	0.224089	0.0420814
Q7L099	RUFY3	213750000	75714000	183330000	175380000	206750000	123150000	144910000	115700000	101450000	192880000	179220000	142350000	84929000	255330000	187220000	124980000	166810000	167390000	105570000	161680000	213900000	192680000	128210000	147370000	171500000	160310000	172220000	205120000	122200000	145820000	138490000	192260000	163300000	120520000	198150000	186920000	236060000	205620000	201820000	126050000	20	20	1	1.10295	0.299011	0.221411	0.224145	0.0421317
Q5H9L2	TCEAL5	100110000	62640000	74773000	43813000	101620000	77507000	47420000	72929000	55289000	48275000	72745000	70544000	75177000	52513000	102670000	99571000	66614000	60924000	74224000	60501000	80166000	56765000	77204000	49490000	155520000	64853000	84636000	85948000	60641000	89494000	96595000	50053000	48147000	121180000	61272000	49804000	90780000	108530000	73817000	97881000	20	20	1	1.12883	0.258456	0.387325	0.224677	0.042182
O75746	SLC25A12	65176000	16115000	72372000	95237000	87346000	77581000	52743000	59289000	54035000	91875000	89318000	101220000	35597000	116370000	79297000	102910000	69959000	80602000	56853000	68816000	82649000	59847000	62137000	72884000	55367000	68933000	73253000	81596000	62022000	75171000	66866000	67047000	52060000	47115000	47093000	79781000	68552000	68541000	88535000	42618000	20	20	1	0.89771	0.325976	0.172409	0.224774	0.0422323
P62424	RPL7A	118660000	10653000	106240000	87799000	129000000	111690000	80263000	104160000	93900000	84590000	89642000	118440000	70732000	90431000	107670000	133210000	97929000	86337000	75117000	95028000	89974000	83887000	84360000	79822000	86423000	89875000	74365000	95769000	101040000	86709000	63124000	84199000	82023000	105840000	105650000	88407000	96402000	88655000	80966000	65801000	20	20	1	0.916362	0.276382	0.118875	0.224967	0.0422826
P05386	RPLP1	44698000	40724000	43034000	68446000	55829000	73858000	59791000	41887000	69788000	62552000	77908000	53651000	49759000	69979000	75466000	56029000	67281000	64445000	63437000	71230000	49190000	76006000	39441000	65491000	37625000	58297000	63501000	92935000	91227000	67894000	77072000	72426000	56478000	84821000	81947000	57439000	52748000	52765000	89884000	55293000	20	20	1	1.09315	0.194541	0.276017	0.225783	0.0423328
Q9UMZ2	SYNRG	7708400	11486000	9052400	9408000	13735000	9832800	11783000	9148400	11163000	12210000	10299000	8085000	11184000	9769900	9310000	6572800	10502000	10384000	7716500	8603200	10762000	12752000	11475000	7135800	9776100	10119000	8359000	9891500	10435000	8069300	14444000	9106400	8548700	9749000	12490000	7852900	14112000	11203000	15314000	12284000	20	20	1	1.08045	0.175939	0.232859	0.2258	0.0423831
Q08378	GOLGA3	522010000	469760000	464570000	417070000	461820000	367930000	435960000	370880000	400500000	393720000	447990000	453630000	514600000	398710000	606340000	506810000	463320000	361910000	362650000	333040000	490720000	494340000	496450000	488830000	428190000	384960000	522800000	278020000	456960000	492440000	443720000	538770000	378180000	363450000	612690000	419960000	504100000	557440000	621660000	379720000	20	20	1	1.06857	0.154181	0.195637	0.226282	0.0424334
Q6FGG4	NDUFA3	31784000	4145400	23241000	55958000	51356000	30333000	27209000	36201000	28598000	53408000	50952000	46052000	17396000	60738000	40507000	40201000	44315000	50777000	25704000	50509000	40888000	43161000	38312000	41800000	35607000	34566000	51193000	57916000	53661000	55838000	51256000	49569000	27855000	33064000	31452000	64370000	45755000	41768000	51969000	20616000	20	20	1	1.13157	0.38183	0.288246	0.226843	0.0424837
F5GYQ1	ATP6V0D1	229830000	136520000	250480000	534260000	428990000	334080000	225460000	405810000	362470000	387210000	704570000	572570000	290170000	496670000	377810000	545700000	529490000	486420000	296830000	582700000	414720000	480250000	327990000	525000000	326290000	499970000	690490000	493580000	561640000	946480000	423100000	515940000	479670000	404570000	336260000	515050000	325070000	340590000	492480000	240290000	20	20	1	1.14201	0.358532	0.377179	0.229841	0.0425339
P13010	XRCC5	189190000	273810000	260170000	183620000	147300000	172970000	221850000	129990000	176440000	221110000	143050000	123450000	148460000	202070000	220280000	89591000	183150000	146210000	71558000	218000000	195120000	216920000	317570000	211230000	212930000	130040000	152380000	229540000	57179000	104790000	148870000	221130000	220670000	200760000	224310000	196330000	209390000	246380000	179330000	274050000	20	20	1	1.12113	0.297889	0.329642	0.230344	0.0425842
Q9UPA5	BSN	441360000	328860000	394980000	370360000	544270000	424280000	435340000	523000000	425370000	451500000	451030000	504860000	466140000	427860000	450180000	523410000	509670000	386330000	469400000	419390000	465230000	477490000	438050000	448140000	480100000	492710000	528050000	480930000	666340000	541400000	505590000	472850000	506560000	448760000	457860000	420960000	459310000	389470000	378900000	357320000	20	20	1	1.05235	0.123244	0.147316	0.230602	0.0426345
P52594	AGFG1	50408000	43007000	70120000	63351000	61187000	44715000	59530000	35260000	58534000	58822000	43645000	38897000	32796000	66923000	68753000	39515000	58907000	58199000	36948000	56180000	62935000	66555000	64034000	66609000	49345000	38617000	61418000	53144000	32422000	32213000	56202000	60295000	55226000	47883000	65898000	48789000	71776000	67079000	71814000	66000000	20	20	1	1.08851	0.228094	0.231446	0.23068	0.0426848
P09669	COX6C	255150000	51699000	220500000	371150000	571080000	183680000	179040000	398190000	148580000	384350000	282390000	312750000	87173000	342700000	237820000	252640000	245610000	324030000	197950000	389540000	329940000	359030000	272760000	325490000	354430000	210890000	287890000	492930000	365930000	317450000	310910000	316000000	251550000	201730000	308080000	335920000	342080000	329880000	298330000	181120000	20	20	1	1.13913	0.443546	0.249504	0.231004	0.042735
Q8NI08	NCOA7	93692000	96598000	112210000	63496000	92276000	74724000	69492000	70355000	81448000	76272000	82465000	89144000	80285000	72163000	73684000	60091000	87241000	80876000	80959000	68928000	79434000	63930000	65622000	72376000	79246000	83790000	73593000	79325000	70703000	78992000	75699000	71387000	79464000	65038000	82095000	73946000	84036000	90941000	87704000	69925000	20	20	1	0.950726	0.154685	0.0928782	0.231138	0.0427853
P13726	F3	11288000	10889000	15032000	11842000	9135700	10650000	11992000	10582000	11916000	17687000	10412000	21095000	10068000	14231000	13745000	18522000	14778000	12139000	10629000	15944000	11992000	10447000	9927400	15944000	12210000	15974000	19466000	16734000	23079000	19279000	16616000	14829000	17767000	16777000	8080800	11125000	13675000	15809000	12071000	8465200	20	20	1	1.10546	0.243741	0.301128	0.231296	0.0428356
O43678	NDUFA2	59918000	18268000	65042000	81071000	102640000	55420000	54542000	96337000	48492000	98890000	50502000	87709000	38573000	91762000	76477000	77069000	62660000	99788000	43359000	89377000	50657000	65908000	70439000	75077000	83014000	57969000	87647000	96831000	84518000	101680000	83944000	106840000	55997000	65123000	67913000	95179000	83934000	84322000	89304000	49762000	20	20	1	1.11314	0.339617	0.240086	0.232093	0.0428859
P26641	EEF1G	258000000	329250000	313330000	250330000	295490000	297970000	255430000	371520000	284400000	205660000	274760000	278870000	276530000	235210000	255090000	241170000	275070000	260520000	286300000	278970000	237220000	247900000	281400000	269080000	283950000	255720000	297990000	240030000	324520000	287200000	306280000	230490000	237600000	285450000	249810000	249290000	248930000	232870000	245200000	269660000	20	20	1	0.955958	0.129534	0.0974687	0.232436	0.0429361
Q96RU3	FNBP1	26502000	53046000	30087000	20540000	31853000	33052000	39003000	22070000	31058000	26439000	30670000	22277000	45118000	20355000	26619000	20349000	24279000	25867000	38586000	18028000	24818000	22709000	25630000	24181000	35476000	26945000	22050000	24967000	27167000	29419000	22113000	27632000	20476000	31716000	32543000	20030000	28435000	27162000	22094000	35131000	20	20	1	0.905933	0.308007	0.155805	0.233063	0.0429864
E5RJU9	MTDH	36253000	39298000	51894000	44424000	44227000	33559000	29962000	53416000	37523000	32030000	39035000	41150000	32592000	27234000	38166000	38577000	33974000	39913000	22470000	34618000	37927000	38957000	46814000	36449000	48795000	29843000	34947000	36204000	43749000	45214000	40528000	39344000	39137000	52591000	30091000	36200000	46108000	46860000	34062000	38899000	20	20	1	1.06984	0.199094	0.163998	0.233677	0.0430367
Q96QK1	VPS35	340700000	277310000	329440000	321780000	315170000	329530000	294060000	205950000	379840000	280650000	277450000	310550000	254010000	262220000	290650000	188770000	318540000	280410000	305970000	287200000	292600000	233620000	311970000	328890000	295280000	302270000	321960000	298040000	113090000	210100000	216310000	271310000	288080000	246420000	292910000	275320000	273810000	314840000	276600000	322750000	20	20	1	0.937775	0.150191	0.174036	0.233709	0.043087
P62081	RPS7	96568000	49237000	50468000	47788000	48601000	46953000	39164000	34226000	44005000	43079000	44188000	47154000	30167000	53957000	59204000	62153000	56764000	57462000	56942000	57223000	55023000	44502000	39976000	52605000	41184000	49731000	54271000	51069000	55048000	66534000	42504000	44961000	43097000	56335000	35949000	50370000	41632000	36704000	39701000	38537000	20	20	1	0.916542	0.264321	0.156843	0.233807	0.0431373
P00390	GSR	84184000	93901000	91447000	66736000	85440000	96105000	76497000	95445000	68725000	63990000	83508000	99169000	110580000	70797000	71816000	90416000	76228000	69196000	77158000	90405000	65015000	77721000	103680000	81557000	96438000	72630000	70019000	87866000	105830000	84542000	69823000	63831000	69285000	77969000	63390000	63430000	78140000	65697000	70734000	94127000	20	20	1	0.939811	0.153055	0.161506	0.233878	0.0431875
Q12765	SCRN1	769230000	1414900000	1164800000	813200000	1065500000	1025600000	979950000	1135400000	1117600000	862470000	1272400000	991520000	1445700000	758230000	860280000	1214100000	884580000	831460000	1149700000	828470000	874950000	970260000	1233900000	858040000	1006900000	853780000	920040000	961390000	934440000	1138100000	938270000	926120000	954250000	953400000	859050000	768740000	873250000	1126200000	971200000	1167600000	20	20	1	0.93708	0.201477	0.115098	0.23465	0.0432378
Q10567	AP1B1	143640000	147830000	128370000	129730000	132640000	138360000	134250000	144440000	128610000	149580000	147010000	157040000	145300000	156460000	149150000	143680000	162330000	140060000	134360000	160870000	142480000	126560000	114920000	147470000	134110000	148390000	139030000	136590000	176360000	161580000	152770000	135420000	136600000	139040000	118690000	125390000	135180000	142970000	136290000	129090000	20	20	1	0.967018	0.0727583	0.0982134	0.235614	0.0432881
CON__P35908v2	KRT2	105460000	128120000	318260000	191520000	120760000	221780000	44103000	111350000	396430000	172010000	164330000	298730000	392740000	323390000	343300000	247830000	261800000	182120000	154340000	349910000	347370000	88462000	415990000	73019000	97287000	198020000	141720000	122620000	409560000	82008000	64686000	113060000	73821000	162980000	147180000	293650000	176910000	222060000	386330000	46707000	20	20	1	0.809013	0.461455	0.539034	0.236325	0.0433384
A0A0U1RR70	DCLK2	76512000	25706000	58294000	67615000	46011000	41656000	46752000	53121000	35767000	55418000	55060000	54508000	24487000	54235000	59295000	49032000	54376000	47137000	33531000	64250000	51793000	57891000	51384000	52313000	49746000	60412000	59531000	55534000	32822000	48531000	54468000	58725000	64288000	59968000	48249000	51714000	75451000	52944000	57108000	44500000	20	20	1	1.08438	0.263381	0.168806	0.236486	0.0433886
P50502	ST13;ST13P5	384220000	964050000	556320000	486180000	503530000	578160000	605300000	661370000	562070000	473520000	553830000	502890000	779840000	468270000	444630000	596040000	502880000	485430000	686540000	471760000	488910000	511050000	523590000	468240000	554700000	556350000	507310000	447280000	663050000	444890000	488190000	452110000	580740000	575170000	524970000	403090000	464430000	491020000	444080000	813450000	20	20	1	0.923296	0.233942	0.162728	0.237032	0.0434389
P04040	CAT	110840000	183760000	118960000	212860000	146280000	195080000	215180000	362420000	199150000	132480000	126010000	107390000	193100000	125150000	124540000	189350000	174330000	257330000	196050000	205030000	141510000	360480000	362980000	413630000	235630000	185690000	149600000	187730000	171110000	159950000	165280000	149160000	117940000	154420000	218400000	237810000	118730000	135310000	235510000	232060000	20	20	1	1.15597	0.338333	0.470731	0.237078	0.0434892
P23634	ATP2B4	177900000	63485000	135720000	147680000	143410000	130870000	142230000	123130000	137590000	171590000	206840000	192770000	152030000	202960000	127620000	201440000	211540000	168620000	144220000	146670000	179700000	144100000	143720000	139500000	139460000	203620000	236720000	160270000	169730000	251510000	251130000	173090000	189150000	142320000	113210000	159670000	166750000	169120000	171700000	112010000	20	20	1	1.09212	0.230303	0.25429	0.237352	0.0435395
A0A0J9YW36	STMN3	42270000	52614000	78784000	49333000	60023000	55043000	46515000	64706000	47599000	67258000	59550000	60580000	70500000	41945000	42425000	48423000	50773000	41526000	64063000	44234000	53711000	46072000	54347000	50131000	64157000	44115000	38860000	58204000	64524000	67257000	54618000	37011000	54587000	44514000	57110000	44709000	52236000	46560000	35494000	44339000	20	20	1	0.930518	0.198509	0.166246	0.237764	0.0435897
P14415	ATP1B2	91595000	48208000	74546000	131610000	112640000	65567000	90661000	97864000	84744000	122920000	93700000	100490000	66901000	94436000	84930000	130850000	92019000	95610000	63561000	104460000	123830000	92099000	100230000	87967000	105540000	88202000	139640000	112180000	123160000	144530000	83743000	106490000	94570000	71184000	77681000	90624000	102770000	105890000	80856000	76880000	20	20	1	1.08702	0.238309	0.220434	0.238066	0.04364
P13591	NCAM1	2088000000	2051500000	1764800000	1493700000	1682100000	1854800000	1951000000	1725200000	2101500000	2269800000	2496900000	2631500000	2547900000	2116700000	1791600000	2295700000	2039900000	2138900000	2148100000	1788900000	2135600000	1954100000	1669100000	1790200000	2216800000	2286000000	2806200000	1978700000	2422200000	2496500000	2257400000	2252100000	2357100000	2127500000	2015100000	2294800000	1937300000	2078900000	2137400000	1904000000	20	20	1	1.05219	0.147489	0.12723	0.23843	0.0436903
P60174	TPI1	5113000000	7405300000	4601200000	3735500000	4018100000	4755900000	4697900000	4638000000	4466100000	4307100000	5367200000	4908800000	5896900000	4078800000	4114300000	5593400000	4499300000	5055500000	5881800000	5640600000	4152100000	3971000000	4862500000	4432400000	4292200000	4578600000	4226300000	4169200000	7126800000	5785500000	4643100000	4046400000	4843600000	4808100000	4478200000	3726800000	3900300000	4414600000	4563000000	5562200000	20	20	1	0.937314	0.17298	0.157707	0.238543	0.0437406
P20618	PSMB1	127440000	207920000	119250000	126130000	127950000	132160000	152530000	121010000	145420000	103680000	153140000	126550000	191680000	95563000	104870000	182440000	139060000	138920000	161890000	155010000	89807000	94756000	121530000	134930000	105630000	153730000	140150000	119110000	197600000	158890000	146100000	100150000	134260000	184890000	100240000	124570000	112930000	106890000	131770000	135310000	20	20	1	0.922005	0.207632	0.204325	0.238577	0.0437908
Q16891	IMMT	267840000	36350000	152480000	293800000	321380000	177520000	173240000	205930000	153210000	280570000	203580000	355250000	121720000	335920000	203980000	282120000	233910000	300010000	127210000	222230000	281930000	271610000	182040000	262350000	211640000	223340000	254830000	348530000	269180000	288030000	261740000	263680000	236940000	183470000	194010000	303180000	264430000	241700000	252120000	160110000	20	20	1	1.11389	0.371172	0.204042	0.238725	0.0438411
Q8IYQ7	THNSL1	8675900	6243100	8552700	9211300	10611000	6249200	6408100	6765500	8680600	7939100	5617400	7248300	5809200	15553000	18559000	5996200	8521100	7484500	7137900	7545600	10372000	10275000	9114600	9148400	7502200	5872100	10239000	10336000	4153200	8150000	8011600	11103000	10820000	6757300	11867000	14073000	13966000	9470300	13632000	6509000	20	20	1	1.13366	0.385282	0.317999	0.239165	0.0438914
F6PQP6	EPN2	14506000	54491000	24820000	17923000	25005000	26204000	27065000	30686000	29932000	21555000	23044000	16813000	38256000	12786000	20252000	22405000	22782000	21501000	29627000	16261000	23529000	24273000	23143000	18920000	27211000	17362000	17479000	19492000	28681000	17837000	18713000	20722000	25556000	26314000	22547000	14566000	22005000	21432000	16197000	33823000	20	20	1	0.886851	0.375068	0.191567	0.239527	0.0439417
Q92905	COPS5	111430000	155820000	124320000	103690000	115530000	125190000	142050000	92203000	133110000	104230000	138000000	124450000	162810000	102700000	105830000	114830000	123500000	122780000	130580000	117730000	102230000	120260000	128900000	124390000	114240000	127020000	117860000	115230000	109530000	108710000	140800000	115430000	117090000	116580000	128000000	95132000	104410000	120580000	117350000	116400000	20	20	1	0.954855	0.14597	0.0837584	0.239572	0.043992
P37837	TALDO1	428330000	1564500000	616900000	462710000	467860000	629520000	732570000	602710000	777960000	467280000	627250000	500700000	1152200000	433970000	518010000	589260000	482970000	510300000	1071700000	488380000	431180000	461640000	545290000	506200000	638940000	571090000	472140000	532970000	787750000	611840000	506930000	514410000	468780000	769900000	621680000	398630000	482380000	605720000	394630000	1037500000	20	20	1	0.865488	0.443215	0.234001	0.239815	0.0440422
Q99747	NAPG	350360000	236500000	305280000	302230000	377000000	315830000	297280000	329150000	278080000	402430000	414870000	363300000	297710000	331210000	301180000	323000000	342160000	368950000	311890000	327710000	341950000	378780000	389770000	345520000	342460000	341260000	342060000	347280000	424790000	379290000	345450000	343770000	334940000	267260000	247280000	272480000	347630000	418060000	374150000	321990000	20	20	1	1.05019	0.12897	0.13674	0.239858	0.0440925
B7Z613	GPM6B	143810000	42544000	163440000	159900000	119230000	56871000	58148000	86993000	91828000	127470000	86130000	193720000	92546000	112840000	104330000	133350000	105420000	116890000	118680000	121490000	131770000	182880000	160310000	83118000	141930000	86025000	116110000	185680000	93211000	123950000	97779000	117240000	152370000	134880000	82934000	134320000	150880000	133670000	102530000	85932000	20	20	1	1.11714	0.333985	0.284793	0.240232	0.0441428
P14317	HCLS1	18037000	58270000	59652000	24863000	23853000	24605000	28426000	32126000	55404000	21228000	19268000	19700000	41409000	31312000	21029000	11571000	52887000	22946000	21483000	14741000	35945000	35516000	71333000	53200000	29595000	23263000	26964000	12798000	19374000	47823000	46623000	29071000	30002000	33054000	30557000	32408000	43832000	38143000	22561000	48152000	20	20	1	1.17817	0.498887	0.445221	0.240883	0.0441931
[truncated: 1,110 more rows]
[truncated: 6 more columns]

## Sheet: Column Heading_1989 quantified
Column Heading	Description
ID Uniprot	UniProtKB accession numbers
Gene Symbol	Gene symbol associated with each protein
Controls	Healthy subjects
Cases	Schizophrenia patients
[truncated: 13 more rows]
