# Supplementary material for: Analysis of networks in the dorsolateral prefrontal cortex in chronic schizophrenia: Relevance of altered immune response
Source: Front Pharmacol. 2023 Mar 23;14:1003557. doi: 10.3389/fphar.2023.1003557 (PMC10076656; doi:10.3389/fphar.2023.1003557)
Supplement: Supplementary file 2 [file Table3.XLSX]

## Sheet: 1989 quantified proteins
Supplementary data set 2: Proteins significantly regulated in postmortem dorsolateral prefrontal cortex in schizophrenia
ID Uniprot	Gene symbol	Expression Profile in Cerebral Cortex Tissue (Human Protein Atlas)			Single Cell Analysis Neurons (Human Protein Atlas)		Previously reported in proteomic studies	Previously reported in SZ in microarray analysis in DLPFC in SZdatabase	Controls																				Cases																				Controls
		Endothelial	Glia	Neuronal	Excitatory	Inhibitory	References	References	C 1	C 2	C 3	C 4	C 5	C 6	C 7	C 8	C 9	C 10	C 11	C 12	C 13	C 14	C 15	C 16	C 17	C 18	C 19	C 20	SZ 1	SZ 2	SZ 3	SZ 4	SZ 5	SZ 6	SZ 7	SZ 8	SZ 9	SZ 10	SZ 11	SZ 12	SZ 13	SZ 14	SZ 15	SZ 16	SZ 17	SZ 18	SZ 19	SZ 20	N
O00154	ACOT7	ND	Low	Medium	Low	Low			578200000	669580000	740160000	545360000	582950000	568580000	586300000	587060000	607190000	439930000	559470000	544660000	719720000	443940000	521990000	619240000	435680000	486290000	736690000	507770000	404570000	388340000	463870000	340760000	525860000	474790000	370460000	449490000	529000000	426840000	452500000	371310000	347030000	461870000	383170000	455910000	423890000	428300000	420030000	463250000	20
P63244	GNB2L1	ND	Low	High	---	---		Fromer et al. 2016	138410000	125810000	144410000	117620000	142590000	133690000	105940000	124480000	133310000	85136000	115790000	116770000	139420000	110600000	109690000	145750000	107250000	133880000	137440000	113130000	86973000	77341000	105710000	117870000	108310000	123240000	95581000	99378000	100900000	101040000	88346000	92102000	77411000	119770000	86530000	111170000	102170000	79590000	78662000	109920000	20
B5MDF5	RAN	---	---	---	Low	Low		Fromer et al. 2016	339530000	489260000	415790000	324440000	375620000	425960000	406750000	364710000	441200000	330360000	401440000	355380000	441670000	348210000	358690000	381570000	346700000	376160000	461850000	341810000	288210000	297640000	301900000	338500000	333760000	363640000	345700000	299660000	389010000	364250000	339780000	282510000	284760000	365280000	345840000	338470000	249920000	286800000	267510000	343300000	20
P61163	ACTR1A	High	ND	Low	Low	Low		Fromer et al. 2016	442610000	497570000	409200000	391420000	416770000	412890000	456190000	366970000	478070000	430350000	379250000	484690000	423390000	401680000	430070000	428810000	412830000	345690000	467960000	368390000	344320000	324350000	303700000	383330000	401720000	396260000	428080000	385900000	381880000	383410000	334870000	368290000	398830000	380140000	350660000	332120000	349640000	349220000	373740000	376150000	20
C9JFZ1	SYNJ1	ND	ND	Low	High	Medium	Velasquez et al., 2017 (OrbPFC)	Fromer et al. 2016	534620000	506380000	508330000	374020000	516500000	467600000	480000000	406910000	478650000	420980000	526980000	502480000	544950000	403020000	500920000	535380000	439720000	456340000	551610000	443800000	437530000	360820000	387250000	381790000	419010000	477560000	444430000	386340000	490570000	470460000	404080000	424490000	393210000	386010000	410810000	389990000	392480000	407660000	380300000	398800000	20
Q9NRW1	RAB6B	ND	Low	Medium	Medium	Medium		Fromer et al. 2016	109370000	146880000	119580000	73629000	125800000	95853000	96865000	109960000	109980000	92340000	113050000	117680000	149500000	114230000	98668000	117450000	109160000	108190000	115160000	92877000	95061000	86286000	81149000	90315000	74195000	89230000	83881000	93003000	95909000	119380000	77374000	104700000	90386000	69409000	78476000	88607000	89175000	81633000	94147000	84414000	20
P10915	HAPLN1	ND	ND	Low	ND	Low		Fromer et al. 2016	39166000	39088000	50679000	36995000	33511000	39874000	42237000	45193000	30144000	38133000	32905000	48291000	29052000	29511000	44051000	40723000	32730000	37082000	36649000	40383000	25276000	24737000	30721000	32394000	29900000	29796000	34300000	28050000	40085000	32217000	19555000	33709000	34946000	40874000	31527000	27535000	22243000	30481000	25288000	27201000	20
P19174	PLCG1	Low	Low	High	Low	Low		Fromer et al. 2016	32908000	34911000	29439000	25233000	29942000	35665000	28559000	25720000	39834000	28623000	31319000	33890000	30414000	32468000	31027000	31248000	29391000	28394000	36234000	34180000	21186000	21581000	21315000	25683000	22822000	29598000	31428000	23461000	28799000	32769000	29816000	25963000	26884000	30068000	27119000	24967000	22835000	22618000	28782000	29969000	20
P17612	PRKACA;KIN27	Low	ND	High	Low	Low		Fromer et al. 2016	120600000	137510000	183480000	131840000	140670000	128110000	139490000	135380000	148440000	126720000	152840000	179430000	143330000	138540000	127440000	123930000	127750000	151200000	151420000	126610000	118890000	91908000	133240000	118350000	131070000	129170000	131630000	129370000	102840000	139680000	113470000	112430000	100500000	111330000	140950000	131040000	109440000	121070000	113110000	110150000	20
A0A087WY71	AP2M1	Low	Low	Medium	Medium	Medium	Föcking et al., 2015 (ACC)	Fromer et al. 2016	468330000	368050000	444240000	388290000	334540000	358170000	400620000	307610000	320940000	370610000	434360000	500460000	440280000	444060000	365350000	460820000	439260000	378090000	408700000	424480000	364630000	304670000	348290000	328080000	357540000	390850000	390310000	283920000	365710000	362170000	320430000	404640000	276980000	352730000	336530000	362250000	256670000	328940000	329830000	325090000	20
P53396	ACLY	ND	Low	Low	Low	Low	Reis-de-Oliveira et al., 2020 (CB)	Fromer et al. 2016	177390000	169230000	178510000	154080000	162080000	159480000	189960000	178300000	185960000	137690000	140120000	139810000	154020000	179930000	173870000	153860000	146610000	156180000	179900000	151820000	128710000	139520000	128910000	136990000	169590000	159920000	152560000	156660000	142170000	120730000	135140000	137280000	120200000	152400000	168360000	131330000	153010000	146110000	124760000	152190000	20
O75533	SF3B1	Medium	Low	High	Medium	Medium		Fromer et al. 2016	42974000	37727000	48087000	46845000	49935000	31780000	38680000	40279000	36980000	37434000	36163000	33022000	32304000	35131000	45173000	42682000	43971000	39349000	32174000	38630000	48248000	50747000	55212000	44195000	47933000	38686000	39597000	48411000	45643000	44238000	45110000	44634000	46787000	39760000	54416000	45307000	57440000	57455000	36874000	47501000	20
P36543	ATP6V1E1;ATP6V1E2	Medium	Low	High	Low	Low	Prabakaran et al., 2004; Saia-Cereida et al., 2017 (DLPFC; CC)	Fromer et al. 2016	821750000	604400000	592810000	540470000	708230000	695750000	572490000	633980000	547510000	695370000	737920000	702900000	824000000	599560000	589530000	711440000	605060000	655240000	771170000	623890000	585600000	532110000	591570000	543090000	617550000	654170000	684020000	547400000	656830000	522850000	569280000	555640000	562110000	500180000	525820000	465670000	571020000	636930000	594500000	545410000	20
P53680	AP2S1	---	---	---	Low	Low		Fromer et al. 2016	103340000	90488000	110230000	78296000	91479000	90560000	113830000	72448000	79106000	99245000	93166000	106050000	96960000	96246000	101470000	100450000	96339000	101550000	102660000	106960000	79178000	68583000	75821000	82671000	101840000	86700000	102620000	76129000	97896000	64518000	81463000	105290000	72494000	83004000	74861000	84359000	66911000	88219000	85397000	82392000	20
Q13509	TUBB3	Low	Low	Medium	Low	Low	Saia-Cereida et al., 2015; Velasquez et al., 2017 (CC; orbPFC)		2236000000	1639600000	1752300000	1976600000	2103400000	1863100000	2165300000	1643800000	2489400000	1978100000	2553700000	2155900000	1767500000	2056300000	1569500000	1856600000	2021800000	2031500000	2299400000	1831400000	1543800000	1412600000	815790000	1544100000	1932000000	2446600000	1691700000	2068300000	1460400000	1870800000	1751400000	1694300000	1345400000	1599800000	1670100000	1473200000	1849000000	1687900000	1551400000	1429700000	20
F8WCF6	ARPC4-TTLL3;ARPC4	---	---	---	Very Low	Very Low		Fromer et al. 2016	73551000	74290000	63969000	57645000	54846000	76794000	67043000	77241000	57782000	59826000	77704000	80058000	82187000	73805000	66136000	88354000	68716000	65834000	83449000	79339000	46574000	58954000	80872000	53471000	42336000	67443000	72700000	53984000	55743000	56615000	49815000	58530000	51652000	81733000	49877000	77579000	56452000	47357000	52201000	61193000	20
O95352	ATG7	Low	Low	Medium	High	High		Fromer et al. 2016	41642000	57530000	51972000	36093000	48426000	43131000	39474000	46067000	44438000	38399000	48826000	53064000	43923000	47469000	49822000	50708000	54871000	37891000	62087000	44399000	33317000	36088000	39069000	38100000	49497000	35169000	39920000	44680000	28775000	34943000	38370000	42137000	44266000	48841000	32950000	29318000	38755000	56835000	28801000	32342000	20
P53004	BLVRA	Medium	ND	Medium	Low	Low		Fromer et al. 2016	81313000	81604000	66301000	60030000	40370000	66945000	64992000	57111000	54997000	58194000	53624000	73078000	66791000	72216000	60622000	76008000	64491000	57109000	81084000	59600000	56672000	47348000	60749000	55825000	69200000	48167000	59810000	37582000	65409000	51901000	51051000	53287000	41897000	65009000	52766000	64992000	49903000	36947000	44488000	51867000	20
P05198	EIF2S1	Medium	Low	High	Low	Low		Fromer et al. 2016	64546000	88973000	84630000	61941000	74958000	68288000	65468000	64672000	71294000	55692000	71251000	48328000	70956000	48151000	56775000	76871000	77372000	85757000	76023000	64715000	56657000	56384000	44241000	52611000	67005000	65339000	64197000	73173000	65384000	63624000	54545000	54112000	53945000	58817000	57002000	31312000	57307000	51012000	52263000	59489000	20
P61204	ARF3	---	---	---	Low	Low		Fromer et al. 2016	112110000	134210000	108810000	85226000	71753000	128260000	107180000	75720000	96882000	90455000	121340000	138990000	94293000	99739000	98669000	137100000	73095000	105490000	174760000	157640000	104690000	54750000	72406000	82111000	66025000	124780000	114210000	61058000	102350000	106540000	85916000	83727000	65175000	96162000	67844000	75067000	44084000	88392000	74991000	67833000	20
Q9C040	TRIM2	ND	Medium	Low	High	High		Fromer et al. 2016	306990000	418460000	324220000	272090000	278940000	321800000	327360000	262170000	330050000	288220000	342150000	300210000	372600000	311940000	311850000	277750000	302970000	304600000	359140000	313420000	253810000	236920000	251530000	250830000	273340000	292210000	292780000	237630000	279310000	243980000	300240000	339830000	296850000	276260000	312260000	233280000	294620000	310580000	278150000	304520000	20
P06744	GPI	ND	Medium	Medium	High	High		Fromer et al. 2016	5091400000	8147900000	6964400000	5440500000	5303700000	6752800000	6258700000	5281500000	5552900000	5262300000	7766500000	5750300000	7300400000	5470000000	5597500000	6096600000	4768800000	5562700000	6712300000	5556800000	4547500000	4291300000	5601200000	5767600000	5803300000	5324700000	6032700000	4891800000	4897800000	5648500000	4884700000	5230900000	5239100000	5474300000	4636500000	4539700000	4761000000	5575400000	4222900000	5589400000	20
E7EVJ5	CYFIP2	ND	Low	Medium	High	High	Föcking et al., 2015 (ACC)	Fromer et al. 2016	212390000	197570000	235820000	175640000	205600000	194930000	193150000	220010000	186630000	176240000	162990000	286570000	220180000	166510000	190590000	198460000	212110000	196740000	245120000	222390000	174260000	151000000	181150000	175270000	198700000	198420000	184200000	184630000	206590000	169560000	184050000	178650000	175680000	180340000	177780000	181010000	143870000	170490000	158920000	194440000	20
F8VZI0	PFKM	Low	Low	High	Low	Low	Martins de Souza et al., 2009 (DLPFC)	Fromer et al. 2016	976520000	954790000	982000000	825900000	897600000	1100400000	818750000	1018800000	773690000	753600000	985220000	731750000	960180000	788380000	759590000	1015200000	869110000	893140000	1122900000	964360000	763470000	742720000	832000000	697080000	953640000	880410000	903430000	677790000	964890000	885820000	752210000	777240000	600140000	722520000	743770000	687500000	811110000	813040000	708560000	873530000	20
F8W809	TXNRD1	Medium	Medium	High	Low	Medium		Fromer et al. 2016	72655000	100660000	65878000	58697000	58435000	67393000	67802000	49714000	81424000	46673000	66557000	66949000	74436000	71149000	46973000	65863000	65633000	67553000	81356000	63057000	50582000	53890000	54285000	60967000	48146000	64253000	62049000	49055000	50591000	60539000	62417000	52124000	47410000	67310000	48426000	54335000	54011000	49438000	55567000	67744000	20
Q96I15	SCLY	---	---	---	---	---		Fromer et al. 2016	15089000	23918000	12225000	12322000	10099000	18321000	19006000	17093000	22839000	13042000	14612000	14424000	15548000	13591000	13397000	18913000	13349000	18589000	18480000	12490000	11003000	12467000	10752000	17507000	8486300	10862000	13831000	13681000	16456000	11672000	12140000	13940000	11839000	16840000	9696500	10576000	13461000	10532000	13029000	8728000	20
Q9NUP9	LIN7C	ND	Low	High	Low	Low		Fromer et al. 2016	86476000	96881000	113250000	91869000	100590000	82169000	110200000	92655000	88506000	110450000	95945000	92869000	90962000	100940000	96025000	82835000	104570000	104900000	82493000	95857000	109260000	124220000	94417000	119500000	138220000	97316000	103200000	119280000	97199000	110780000	124130000	97044000	103100000	110570000	99707000	105550000	91234000	93081000	117790000	108630000	20
P54578	USP14	Low	Low	Medium	Medium	Medium		Fromer et al. 2016	315430000	420360000	372570000	259800000	277630000	317940000	313590000	303080000	352150000	281370000	272950000	268810000	359870000	248860000	249300000	255200000	245380000	294360000	342220000	260090000	239080000	257730000	271100000	263110000	313330000	284990000	260750000	256880000	180610000	231600000	258630000	227270000	268030000	239400000	298170000	234990000	233110000	249960000	226370000	311110000	20
Q92896	GLG1	Medium	Low	High	High	High		Fromer et al. 2016	29792000	13349000	19743000	16757000	26620000	22774000	17350000	22905000	18720000	19060000	20991000	28000000	21432000	25903000	24288000	15790000	22797000	18708000	15046000	26014000	24835000	28206000	36840000	27081000	26949000	22231000	21544000	25742000	31474000	25605000	25005000	33632000	26968000	23781000	18369000	23013000	32092000	33107000	22617000	20034000	20
P41250	GARS	Medium	Medium	Medium	---	---	Nesvaderani et al., 2009 (PHP)	Fromer et al. 2016	235590000	308160000	268900000	224810000	242230000	218790000	229510000	210410000	257090000	210930000	214200000	250970000	238220000	230910000	216100000	252940000	223010000	219170000	255370000	178390000	207830000	195010000	167280000	194660000	232040000	272170000	216590000	198240000	262430000	218180000	201610000	204900000	172410000	221030000	191090000	190130000	212080000	174550000	155140000	188300000	20
E7ESP9	NEFM	ND	ND	Low	Low	Medium	Chan et al., 2011; Saia-Cereida et al., 2015; Martins de Souza et al., 2010 (DLPFC; CC; MTh; ACC)	Fromer et al. 2016	6185600000	10463000000	9975900000	8761300000	8305500000	9343800000	11118000000	10230000000	9945500000	8245700000	8719500000	5869200000	10089000000	5881300000	7362600000	5865100000	5513600000	10133000000	10469000000	5152100000	5359700000	5759100000	4045800000	5468100000	8246500000	6430900000	5127900000	7032800000	9444400000	7317600000	6494800000	6438400000	6186100000	6504000000	7411100000	4782100000	9204400000	6028300000	5552800000	7296100000	20
P62072	TIMM10	Low	Low	Medium	Very Low	Very Low		Fromer et al. 2016	12607000	24186000	18179000	34302000	43122000	26707000	29633000	34786000	27521000	48674000	23731000	27817000	27783000	30385000	22306000	34909000	33701000	43796000	23468000	26921000	27113000	52028000	30075000	29250000	40687000	31958000	43087000	57234000	48037000	43607000	38997000	43321000	23278000	34481000	43442000	43887000	44659000	49772000	31410000	31272000	20
P07196	NEFL	ND	ND	ND	Medium	Medium	English et al., 2009; Saia-Cereida et al., 2015; Föcking et al., 2015 (DLPFC; CC; ACC)	Fromer et al. 2016	5973400000	5385400000	9090300000	6785100000	7851200000	7382500000	9508700000	8428800000	7154200000	6442800000	8056500000	4700200000	5770300000	5033600000	6432700000	5399100000	4454900000	8846100000	7531300000	4215000000	3895800000	4424500000	3908800000	4769700000	6906700000	5290400000	4151400000	6150900000	7174300000	5284100000	5297200000	5463900000	4836100000	4944400000	5811000000	4157800000	7059800000	4966200000	4814200000	5910100000	20
P20700	LMNB1	Medium	High	High	Very Low	Very Low		Fromer et al. 2016	23529000	25151000	22855000	21649000	21781000	29756000	23944000	21457000	25155000	23922000	24927000	35713000	25460000	24802000	23578000	27587000	25855000	20550000	22435000	22351000	27892000	28149000	29293000	30498000	30275000	26634000	36041000	29782000	35312000	30669000	28313000	26554000	25580000	28077000	25471000	28370000	19730000	29435000	25081000	26169000	20
P30038	ALDH4A1	ND	Medium	ND	Very Low	Very Low	Wesseling et al., 2013; Saia-Cereida et al., 2015 (DLPFC; CC)	Fromer et al. 2016	602240000	953120000	685970000	893480000	694210000	600200000	673540000	1067900000	1139000000	895030000	817690000	840300000	841400000	805180000	860510000	1123100000	1124400000	701780000	885360000	792630000	778820000	589790000	568840000	642050000	711750000	596960000	655440000	616820000	840310000	721740000	657210000	633100000	628670000	1098900000	766140000	786550000	546540000	633320000	598530000	723830000	20
Q9H993	ARMT1	Low	ND	Low	Low	Very Low			29042000	42067000	32206000	27759000	33794000	32766000	33319000	30455000	33843000	41296000	29673000	26001000	34720000	21115000	24721000	25785000	24863000	30285000	30741000	23193000	23472000	19301000	31856000	28141000	28823000	20811000	23574000	27631000	28360000	29854000	22272000	24189000	19153000	23231000	26279000	18097000	28650000	27801000	22149000	30105000	20
Q9BTE1	DCTN5	ND	Low	Medium	Low	Low		Fromer et al. 2016	16743000	19594000	18962000	13768000	13678000	20946000	18115000	12998000	18091000	15248000	14045000	14090000	14321000	15139000	16723000	11237000	15189000	15919000	22045000	18778000	14209000	12516000	11457000	12920000	16990000	15123000	13951000	13425000	11052000	14284000	10214000	12821000	17762000	12126000	14709000	12474000	13813000	13042000	11306000	17663000	20
Q12906	ILF3	High	High	High	Low	Low		Fromer et al. 2016	162230000	153440000	202200000	151100000	163270000	145860000	201080000	150590000	162780000	188610000	180680000	159690000	165660000	206800000	211900000	194790000	147550000	151170000	133870000	161760000	174510000	198710000	236540000	166380000	165430000	174240000	205490000	163700000	177970000	217220000	176580000	229140000	201230000	206720000	179290000	191000000	178940000	229770000	195150000	245130000	20
Q5M775	SPECC1	ND	Low	Medium	Very High	Very High		Fromer et al. 2016	26970000	28284000	28605000	31339000	38651000	22781000	26036000	28681000	23841000	31649000	28491000	29141000	25427000	30543000	30151000	25165000	32434000	27003000	25359000	26327000	36613000	25017000	29240000	30752000	33372000	31831000	32882000	30345000	37357000	37107000	33446000	33952000	40675000	28622000	37145000	28609000	37636000	39522000	25569000	26416000	20
H3BT71	RBMX;RBMXL2	Low	Medium	High	Low	Low		Fromer et al. 2016	40639000	64358000	72327000	50344000	51805000	46446000	69412000	71856000	61964000	68392000	44876000	51447000	54082000	73823000	67013000	60265000	50071000	43656000	33547000	48148000	80959000	62949000	68540000	82232000	78850000	41428000	71459000	71805000	71010000	72549000	56956000	64555000	85190000	58153000	60352000	84024000	63512000	71316000	49179000	83372000	20
P51148	RAB5C	Low	Low	Low	Low	Low		Fromer et al. 2016	72032000	52103000	46680000	49237000	44219000	47745000	53566000	36614000	48239000	52240000	62377000	65404000	59272000	60130000	56962000	50393000	57884000	61163000	61288000	49191000	51036000	43388000	37803000	47309000	47399000	50121000	58349000	50759000	46562000	58325000	49527000	45167000	43260000	40111000	41669000	49879000	40448000	40961000	44353000	48413000	20
P51149	RAB7A	Medium	Medium	High	Medium	Medium		Fromer et al. 2016	289400000	337000000	250420000	209600000	242780000	241600000	256050000	237620000	259700000	249560000	257550000	267400000	333130000	269560000	219520000	291360000	238530000	258250000	309430000	222650000	221820000	184940000	214650000	233580000	239720000	254020000	308060000	212810000	247330000	237850000	244240000	209570000	200800000	216340000	212270000	252720000	172690000	250260000	231580000	214560000	20
O43390	HNRNPR	ND	High	High	Low	Low	Saia-Cereida et al., 2017 (CC)	Fromer et al. 2016	146120000	114040000	199490000	153190000	156190000	145300000	191130000	145220000	145090000	176470000	162450000	136510000	158170000	176710000	181760000	167180000	146870000	131040000	111570000	161980000	201920000	183920000	192740000	180670000	152700000	139920000	176220000	153490000	147940000	157540000	179570000	202180000	185630000	197660000	177670000	187300000	177270000	190820000	163330000	228420000	20
[truncated: 13 more columns]

## Sheet: Column Heading_1989 quantified
Column Heading	Description
ID Uniprot	UniProtKB accession numbers
Gene Symbol	Gene symbol associated with each protein
Controls	Healthy subjects
Cases	Schizophrenia patients
Controls N	Number of samples of healthy sujects
SZ N	Number of samples of schizophrenia patients
Normalized Mean C	Normalized mean of the controls
Normalized Mean SZ	Normalized mean for each median from schizophrenics compared to the control
Normalized SD C	Normalized Standard deviation of the controls
Normalized SD SZ	Normalized Standard deviation each SD from schizophrenia subject compared to control
p-value	Significance value from Student's t test
FDR-significance thresholds	False Discovery Rate significance thresholds (10% of false positive acceptance)
FDR-adjusted p-values (q-values)	False Discovery Rate-adjusted p-values (q-values) (10% of false positive acceptance)
Molecular Weight	Molecular weight of the leading protein sequence contained in the protein group
Sequence coverage [%]	Percentage of the sequence that is covered by the identified peptides of the best protein sequence contained in the group
Peptide Number	Number of quantified peptides for each protein
MS/MS Counts	The number of sequencing events for a sequence
CC	Corpus Callosum
CB	Cerebellum
DFLC	Dorsolateral prefrontal cortex
Mth	Mediodorsal Thalamus
ACC	Anterior cingulate cortex
HP	Hippocampus
PHP	Posterior Hippocampus
ObfPFC	Orbitofrontal prefrontal cortex
ACC	Anterior Cingulate cortex

## Sheet: References
References
Chan, M. K. et al. (2011) ‘Evidence for disease and antipsychotic medication effects in post-mortem brain from schizophrenia patients’, Molecular Psychiatry. Nature Publishing Group, 16(12), pp. 1189–1202. doi: 10.1038/mp.2010.100.
Föcking, M. et al. (2015) ‘Proteomic and genomic evidence implicates the postsynaptic density in schizophrenia’, Molecular Psychiatry, 20(4), pp. 424–432. doi: 10.1038/mp.2014.63.
Fromer M, et al. ( 2016) 'Gene expression elucidates functional impact of polygenic risk for schizophrenia'. Nat Neurosci.19(11):1442–53.
English, J. A. et al. (2009) ‘2-D DIGE analysis implicates cytoskeletal abnormalities in psychiatric disease’, Proteomics, 9(12), pp. 3368–3382. doi: 10.1002/pmic.200900015.
Martins-De-Souza, D. et al. (2009) ‘Prefrontal cortex shotgun proteome analysis reveals altered calcium homeostasis and immune system imbalance in schizophrenia’, European Archives of Psychiatry and Clinical Neuroscience, 259(3), pp. 151–163. doi: 10.1007/s00406-008-0847-2.
Martins-de-Souza, D. et al. (2010) ‘Proteome analysis of the thalamus and cerebrospinal fluid reveals glycolysis dysfunction and potential biomarkers candidates for schizophrenia’, Journal of Psychiatric Research. Elsevier Ltd, 44(16), pp. 1176–1189. doi: 10.1016/j.jpsychires.2010.04.014.
Reis-de-Oliveira, G. et al. (2020) ‘Digging deeper in the proteome of different regions from schizophrenia brains’, Journal of Proteomics. Elsevier, 223(January), p. 103814. doi: 10.1016/j.jprot.2020.103814.
Nesvaderani, M., Matsumoto, I. and Sivagnanasundaram, S. (2009) ‘Anterior Hippocampus in Schizophrenia Pathogenesis: Molecular Evidence from a Proteome Study’, Australian & New Zealand Journal of Psychiatry, 43(4), pp. 310–322. doi: 10.1080/00048670902721103.
Prabakaran, S. et al. (2004) ‘Mitochondrial dysfunction in schizophrenia : evidence for compromised brain metabolism and oxidative stress’, pp. 684–697. doi: 10.1038/sj.mp.4001511.
Saia-Cereda, V. M. et al. (2015) ‘Proteomics of the corpus callosum unravel pivotal players in the dysfunction of cell signaling, structure, and myelination in schizophrenia brains’, European Archives of Psychiatry and Clinical Neuroscience. Springer Berlin Heidelberg, 265(7), pp. 601–612. doi: 10.1007/s00406-015-0621-1.
Saia-Cereda, V. M. et al. (2017) ‘The Nuclear Proteome of White and Gray Matter from Schizophrenia Postmortem Brains’, Molecular Neuropsychiatry, 3(1), pp. 37–52. doi: 10.1159/000477299.
Velásquez, E. et al. (2017) ‘Synaptosomal Proteome of the Orbitofrontal Cortex from Schizophrenia Patients Using Quantitative Label-Free and iTRAQ-Based Shotgun Proteomics’, Journal of Proteome Research, 16(12), pp. 4481–4494. doi: 10.1021/acs.jproteome.7b00422.
Wesseling, H. et al. (2013) ‘A combined metabonomic and proteomic approach identifies frontal cortex changes in a chronic phencyclidine rat model in relation to human schizophrenia brain pathology’, Neuropsychopharmacology. Nature Publishing Group, 38(12), pp. 2532–2544. doi: 10.1038/npp.2013.160.
