# Supplementary material for: Analysis of networks in the dorsolateral prefrontal cortex in chronic schizophrenia: Relevance of altered immune response
Source: Front Pharmacol. 2023 Mar 23;14:1003557. doi: 10.3389/fphar.2023.1003557 (PMC10076656; doi:10.3389/fphar.2023.1003557)
Supplement: Supplementary file 4 [file Table6.XLSX]

## Sheet: Right_Left H_Controls
Supplementary data set 5: Correlation for protein level between right and left hemispheres in dorsolateral prefrontal cortex in control subjects, FDR<0.1
Gene Symbol	p-value	FDR-derived significance thresholds	FDR-adjusted p-values a.k.a. q-values
GJA1	0.000160683	5.02765e-05	0.161819
AP2A1	0.000162714	0.000100553	0.161819
PPME1	0.000406446	0.00015083	0.216551
PCSK1	0.000442726	0.000201106	0.216551
RTCB	0.000590184	0.000251383	0.216551
ATP5B	0.000653246	0.000301659	0.216551
LRRC57	0.00124777	0.000351936	0.271261
AQP4	0.0013949	0.000402212	0.271261
DPP10	0.00176259	0.000452489	0.271261
SRRT	0.00195974	0.000502765	0.271261
GNA11	0.00201946	0.000553042	0.271261
ATP6V0D1	0.00222271	0.000603318	0.271261
PPAP2B	0.0022495	0.000653595	0.271261
FIS1	0.0022788	0.000703871	0.271261
EEF2	0.00258292	0.000754148	0.271261
HK1	0.00266559	0.000804424	0.271261
STX1B	0.00292168	0.000854701	0.271261
RTN4	0.00295042	0.000904977	0.271261
SLC8A2	0.00365532	0.000955254	0.271261
PCYOX1	0.00366425	0.00100553	0.271261
NONO	0.00380422	0.00105581	0.271261
DCTN4	0.00392552	0.00110608	0.271261
CISD1	0.00408613	0.00115636	0.271261
PSMD8	0.00454086	0.00120664	0.271261
ATP6V0A1	0.00464055	0.00125691	0.271261
AHCYL1	0.00469905	0.00130719	0.271261
OTUB1	0.00473795	0.00135747	0.271261
DLAT	0.00477788	0.00140774	0.271261
RAP2A;RAP2C	0.00499375	0.00145802	0.271261
LGI1	0.00516303	0.0015083	0.271261
GNB1	0.00523007	0.00155857	0.271261
CADM3	0.00523941	0.00160885	0.271261
NCK2	0.00544152	0.00165913	0.271261
NAP1L4	0.00546394	0.0017094	0.271261
RABL6	0.00571922	0.00175968	0.271261
FAM98B	0.005783	0.00180995	0.271261
PPP3R1	0.00586193	0.00186023	0.271261
SORT1	0.00621004	0.00191051	0.271261
PHPT1	0.00623538	0.00196078	0.271261
SV2B	0.00629663	0.00201106	0.271261
SLC1A3	0.00640326	0.00206134	0.271261
RUVBL1	0.00657619	0.00211161	0.271261
CD47	0.00657988	0.00216189	0.271261
CBX3	0.00666293	0.00221217	0.271261
ATP2B4	0.00668785	0.00226244	0.271261
SYN1	0.0067672	0.00231272	0.271261
HADHA	0.00688211	0.002363	0.271261
SYT7	0.0069448	0.00241327	0.271261
PON2	0.00722901	0.00246355	0.271261
DPP6	0.00731094	0.00251383	0.271261
NCS1	0.0074888	0.0025641	0.271261
BDH1	0.00755447	0.00261438	0.271261
CACNA2D2	0.00758777	0.00266466	0.271261
AP1B1	0.00761214	0.00271493	0.271261
SYN3	0.00763957	0.00276521	0.271261
GNG5	0.00768872	0.00281549	0.271261
GNAO1	0.00777369	0.00286576	0.271261
C1orf198	0.00838614	0.00291604	0.284382
OPCML	0.00845725	0.00296631	0.284382
PDCD6IP	0.00857864	0.00301659	0.284382
SLC4A4	0.0090058	0.00306687	0.289038
DNAJC8	0.00902213	0.00311714	0.289038
SDHB	0.00930408	0.00316742	0.289038
FLOT2	0.00943967	0.0032177	0.289038
IGBP1	0.00944569	0.00326797	0.289038
ROCK2	0.0099218	0.00331825	0.298917
ACADSB	0.0100691	0.00336853	0.298917
ATP5A1	0.0102701	0.0034188	0.300399
TPRG1L	0.0111562	0.00346908	0.31541
MANF	0.0112958	0.00351936	0.31541
ATP1A2	0.011528	0.00356963	0.31541
H2AFZ	0.0117478	0.00361991	0.31541
INPP5A	0.0119916	0.00367019	0.31541
CD200	0.0120434	0.00372046	0.31541
HPCA	0.0121565	0.00377074	0.31541
GCLC	0.0122494	0.00382102	0.31541
CADM1	0.0123055	0.00387129	0.31541
NAPG	0.012369	0.00392157	0.31541
ATP5O	0.0126112	0.00397185	0.317514
FUNDC2	0.0135575	0.00402212	0.333375
SLC8A1	0.0136037	0.0040724	0.333375
TMEM30A	0.0138285	0.00412267	0.333375
CTTN	0.0140086	0.00417295	0.333375
RIMS3	0.0141693	0.00422323	0.333375
ATP1A3	0.0145071	0.0042735	0.333375
SYT1	0.0145837	0.00432378	0.333375
CADM2	0.0146998	0.00437406	0.333375
EWSR1	0.0148897	0.00442433	0.333375
RABEP1	0.0149172	0.00447461	0.333375
PTGES2	0.0154931	0.00452489	0.342243
SIRPA	0.0156582	0.00457516	0.342243
CAMK2G	0.0162221	0.00462544	0.350715
FLOT1	0.0164034	0.00467572	0.350821
NDUFB10	0.0167009	0.00472599	0.353385
THEMIS	0.0176067	0.00477627	0.365324
WDR1	0.0179892	0.00482655	0.365324
KIAA1598	0.0181094	0.00487682	0.365324
USP8	0.0181462	0.0049271	0.365324
COX5B	0.0181835	0.00497738	0.365324
SLC6A11	0.0185367	0.00502765	0.367366
LETM1	0.0189007	0.00507793	0.367366
VPS26A	0.0189333	0.00512821	0.367366
VSNL1	0.0192406	0.00517848	0.367366
ATP8A1	0.019286	0.00522876	0.367366
ZRANB2	0.0193934	0.00527903	0.367366
LSM14A	0.0198425	0.00532931	0.372327
NAP1L5	0.0206604	0.00537959	0.380713
PREP	0.0206722	0.00542986	0.380713
NDUFA3	0.0210293	0.00548014	0.383736
NCAM1	0.0213948	0.00553042	0.386857
CAB39L	0.0217236	0.00558069	0.389264
ACIN1	0.0220631	0.00563097	0.391817
SF3B3	0.0226306	0.00568125	0.396591
VDAC1	0.0227307	0.00573152	0.396591
NCEH1	0.0230476	0.0057818	0.397892
BZW1	0.0232054	0.00583208	0.397892
IDH3B	0.0239551	0.00588235	0.406493
GSPT1	0.0245985	0.00593263	0.406493
ATP5H	0.0254113	0.00598291	0.406493
NTM	0.02545	0.00603318	0.406493
SPG20	0.0257785	0.00608346	0.406493
CLU	0.0259205	0.00613374	0.406493
ACOT9	0.0262819	0.00618401	0.406493
H2AFY	0.0264916	0.00623429	0.406493
FNBP1	0.0268859	0.00628457	0.406493
MUT	0.0269719	0.00633484	0.406493
FAM213A	0.027092	0.00638512	0.406493
NCL	0.0274487	0.00643539	0.406493
EIF1B	0.0275128	0.00648567	0.406493
RALB	0.0280311	0.00653595	0.406493
METTL7A	0.0281623	0.00658622	0.406493
MYH10	0.0284992	0.0066365	0.406493
CORO1B	0.0286803	0.00668678	0.406493
SCAMP1	0.0287407	0.00673705	0.406493
SERBP1	0.0290137	0.00678733	0.406493
PABPC1;PABPC3	0.0290511	0.00683761	0.406493
NSFL1C	0.0293232	0.00688788	0.406493
NPTN;DKFZp566H1924	0.0298332	0.00693816	0.406493
ERLIN2	0.0299682	0.00698844	0.406493
ADAM22	0.030046	0.00703871	0.406493
USP14	0.030219	0.00708899	0.406493
SFPQ	0.0303878	0.00713927	0.406493
UFD1L	0.0307771	0.00718954	0.406493
VPS35	0.0308744	0.00723982	0.406493
HPCAL1	0.0310914	0.0072901	0.406493
LIMCH1	0.0312735	0.00734037	0.406493
PPP1CA	0.0313282	0.00739065	0.406493
GPD2	0.0317328	0.00744093	0.406493
ACAT2	0.0318472	0.0074912	0.406493
NSF	0.0318761	0.00754148	0.406493
LSAMP	0.0318784	0.00759175	0.406493
TCOF1	0.0319569	0.00764203	0.406493
PPP1R11	0.0321435	0.00769231	0.406493
SYN2	0.0323726	0.00774258	0.406493
PLXNA4	0.0324552	0.00779286	0.406493
USMG5	0.0329808	0.00784314	0.406493
DNAJA4	0.0333439	0.00789341	0.406493
CD81	0.0333595	0.00794369	0.406493
FTO	0.0336865	0.00799397	0.406493
PHYHIPL	0.033878	0.00804424	0.406493
CALU	0.033901	0.00809452	0.406493
SLC9A1	0.0339703	0.0081448	0.406493
TCEB2	0.0341537	0.00819507	0.406493
PCBP2	0.0342686	0.00824535	0.406493
VDAC2	0.0343459	0.00829563	0.406493
RAB1A	0.0344358	0.0083459	0.406493
PFKFB2	0.0344372	0.00839618	0.406493
RPS17	0.0348974	0.00844646	0.406493
PDIA3	0.0349622	0.00849673	0.406493
DBT	0.0350545	0.00854701	0.406493
DHRS7	0.035093	0.00859729	0.406493
TERF2IP	0.0351517	0.00864756	0.406493
ADAP1	0.0360199	0.00869784	0.412246
FABP7	0.0361828	0.00874811	0.412246
SF3A3	0.036271	0.00879839	0.412246
DCTN3	0.0367528	0.00884867	0.412358
SUGT1	0.0368024	0.00889894	0.412358
PSME2	0.0369028	0.00894922	0.412358
APMAP	0.0377533	0.0089995	0.413234
PAM	0.0381586	0.00904977	0.413234
SRSF5	0.0385986	0.00910005	0.413234
LGALS1	0.0388564	0.00915033	0.413234
YWHAH	0.0389765	0.0092006	0.413234
L1CAM	0.0391039	0.00925088	0.413234
NPTX1	0.0391493	0.00930116	0.413234
ARPP19	0.0396458	0.00935143	0.413234
MAOB	0.0396598	0.00940171	0.413234
RAB3A	0.0398586	0.00945199	0.413234
GNG2	0.0398681	0.00950226	0.413234
HNRNPAB	0.0398741	0.00955254	0.413234
RGS7	0.0399632	0.00960282	0.413234
ATP1A1	0.0400659	0.00965309	0.413234
HNRNPK	0.0400976	0.00970337	0.413234
F3	0.0411059	0.00975365	0.420715
AP2B1	0.0413189	0.00980392	0.420715
STMN1	0.0416116	0.0098542	0.420715
TAF15	0.0416696	0.00990447	0.420715
RAP1GDS1	0.041933	0.00995475	0.421236
VDAC3	0.0426444	0.010005	0.424611
NAGK	0.042696	0.0100553	0.424611
PRRT2	0.0430058	0.0101056	0.424866
NIT2	0.0431941	0.0101559	0.424866
TTC9C	0.0437368	0.0102061	0.424866
XRCC5	0.0439658	0.0102564	0.424866
COX4I1	0.0444869	0.0103067	0.424866
MDH2	0.0445629	0.010357	0.424866
CAMK2B	0.0445864	0.0104072	0.424866
MRAS	0.0446047	0.0104575	0.424866
SYP	0.0446586	0.0105078	0.424866
GPM6A	0.0448576	0.0105581	0.424866
SMARCC2	0.0454559	0.0106083	0.426469
GUCY1A3	0.0458548	0.0106586	0.426469
RRBP1	0.0458789	0.0107089	0.426469
NAPA	0.0458845	0.0107592	0.426469
SLC3A2	0.0461167	0.0108095	0.426633
PGRMC1	0.0465882	0.0108597	0.427949
MVP	0.0468698	0.01091	0.427949
CMAS	0.0469044	0.0109603	0.427949
VPS26B	0.0472969	0.0110106	0.42956
CRAT	0.0475586	0.0110608	0.429973
APLP1	0.0480417	0.0111111	0.432375
ATP5J	0.049155	0.0111614	0.440402
MAP1LC3A	0.049574	0.0112117	0.440796
RAB2A	0.0497596	0.0112619	0.440796
NDRG4	0.0498639	0.0113122	0.440796
ANKS1B	0.0509533	0.0113625	0.448434
NDEL1	0.0525399	0.0114128	0.457057
ACLY	0.0526207	0.011463	0.457057
BSG	0.0528868	0.0115133	0.457057
HPCAL4	0.0532633	0.0115636	0.457057
CHMP4B	0.0544094	0.0116139	0.457057
PCCA	0.0546515	0.0116642	0.457057
STX1A	0.0547841	0.0117144	0.457057
YWHAQ	0.054883	0.0117647	0.457057
EIF4B	0.0549005	0.011815	0.457057
HSP90AB1	0.0553418	0.0118653	0.457057
IGSF8	0.0559529	0.0119155	0.457057
KCNAB2	0.0562478	0.0119658	0.457057
CYB5R3	0.0562896	0.0120161	0.457057
PPP2R2A	0.056503	0.0120664	0.457057
FBLN1	0.0565778	0.0121166	0.457057
AIFM1	0.0567052	0.0121669	0.457057
LY6H	0.056824	0.0122172	0.457057
SLC1A2	0.056866	0.0122675	0.457057
PHB	0.0572352	0.0123177	0.457057
ASPH	0.0574725	0.012368	0.457057
CSNK2B;CSNK2B-LY6G5B-1181	0.057607	0.0124183	0.457057
GOLGA3	0.0579778	0.0124686	0.457057
ARPC4-TTLL3;ARPC4	0.0582791	0.0125189	0.457057
SLC25A12	0.0583353	0.0125691	0.457057
GNAI1	0.0583697	0.0126194	0.457057
ACADVL	0.0587288	0.0126697	0.457057
GNG3	0.0587289	0.01272	0.457057
APOE	0.0587456	0.0127702	0.457057
NDUFA7	0.0590156	0.0128205	0.457057
EIF4A2	0.059102	0.0128708	0.457057
RBBP4	0.0592253	0.0129211	0.457057
SERPINB9	0.0592864	0.0129713	0.457057
ENPP6	0.0596737	0.0130216	0.457202
SLC12A5	0.0599805	0.0130719	0.457202
CHMP5	0.0600691	0.0131222	0.457202
PPIB	0.0602247	0.0131724	0.457202
MGLL	0.0604724	0.0132227	0.457337
EIF3H	0.0608222	0.013273	0.45824
NDUFA2	0.0615098	0.0133233	0.461119
ACOT7	0.0620071	0.0133736	0.461119
GPS1	0.0620267	0.0134238	0.461119
USP7	0.0623391	0.0134741	0.461119
NNT	0.0623635	0.0135244	0.461119
ARF5	0.0629664	0.0135747	0.463852
CPNE6	0.0633354	0.0136249	0.464849
YWHAB	0.0639337	0.0136752	0.467516
VBP1	0.0642927	0.0137255	0.468418
NDUFA4	0.0648412	0.0137758	0.470691
TOMM70A	0.0654197	0.013826	0.470821
ATP5L	0.0657215	0.0138763	0.470821
DDX1	0.0657702	0.0139266	0.470821
TACC1	0.0658061	0.0139769	0.470821
ATIC	0.0664027	0.0140271	0.471943
NAA10	0.0665306	0.0140774	0.471943
NEGR1	0.0668707	0.0141277	0.471943
CARS	0.066912	0.014178	0.471943
JAM2	0.0672645	0.0142283	0.472753
GPR158	0.0681815	0.0142785	0.477511
STX6	0.0686367	0.0143288	0.479012
TNC	0.0707169	0.0143791	0.484593
PFAS	0.0707657	0.0144294	0.484593
FH	0.0713607	0.0144796	0.484593
SLC25A5	0.0714094	0.0145299	0.484593
SYT1	0.0715278	0.0145802	0.484593
PGM2	0.0715439	0.0146305	0.484593
RAP2B	0.0716044	0.0146807	0.484593
DNAJA2	0.0716996	0.014731	0.484593
TCERG1	0.0718777	0.0147813	0.484593
SPTAN1	0.0723418	0.0148316	0.484593
UQCRC1	0.072431	0.0148819	0.484593
ATP2A2	0.072607	0.0149321	0.484593
PSIP1	0.0729417	0.0149824	0.484593
TCEB1	0.0730455	0.0150327	0.484593
DYNC1I2	0.0730909	0.015083	0.484593
COX6B1	0.0736173	0.0151332	0.486461
PQBP1	0.0744992	0.0151835	0.490659
PEX5L	0.0751543	0.0152338	0.493339
GNAQ	0.0760243	0.0152841	0.494923
CNTNAP2	0.0762675	0.0153343	0.494923
CNP	0.0763006	0.0153846	0.494923
SH3GLB2	0.0763908	0.0154349	0.494923
RPN1	0.0771109	0.0154852	0.495593
TBCB	0.0771214	0.0155354	0.495593
NCALD	0.0772417	0.0155857	0.495593
PRKCA	0.0779546	0.015636	0.498559
SRI	0.0786207	0.0156863	0.498589
ACAD8	0.0788376	0.0157366	0.498589
VPS29	0.0789499	0.0157868	0.498589
TOLLIP	0.0790908	0.0158371	0.498589
RPS25	0.0794892	0.0158874	0.498589
SEC14L2	0.0796414	0.0159377	0.498589
ABI2	0.0797141	0.0159879	0.498589
ACO1	0.0801162	0.0160382	0.498873
MAP1A	0.080472	0.0160885	0.498873
IMMT	0.0805119	0.0161388	0.498873
AKT3	0.0807837	0.016189	0.499002
hCG_2014768;TMA7	0.0816782	0.0162393	0.501954
SUCLG2	0.0817663	0.0162896	0.501954
UQCRFS1;UQCRFS1P1	0.0822908	0.0163399	0.502699
ATP6V1D	0.0823931	0.0163901	0.502699
PAIP1	0.0832097	0.0164404	0.503797
NEFM	0.0833784	0.0164907	0.503797
PCDH1	0.0835921	0.016541	0.503797
CD99L2	0.0838834	0.0165913	0.503797
YWHAG	0.0840799	0.0166415	0.503797
SPP1	0.0842066	0.0166918	0.503797
UQCRB	0.0845137	0.0167421	0.503797
NDUFS5	0.0847474	0.0167924	0.503797
NDRG3	0.084967	0.0168426	0.503797
NCAM1	0.0851059	0.0168929	0.503797
GLRX3	0.0858952	0.0169432	0.505998
BASP1	0.086556	0.0169935	0.505998
IARS2	0.0869524	0.0170437	0.505998
FASN	0.0872118	0.017094	0.505998
SRSF1	0.0875054	0.0171443	0.505998
FUS	0.0875342	0.0171946	0.505998
TST	0.0877106	0.0172448	0.505998
ATP2B1	0.0879741	0.0172951	0.505998
PMPCB	0.0880919	0.0173454	0.505998
PCP4	0.0881608	0.0173957	0.505998
SLC4A10	0.0883473	0.017446	0.505998
CALR	0.0885306	0.0174962	0.505998
UQCRC2	0.0892313	0.0175465	0.507921
MAP1B	0.0893777	0.0175968	0.507921
UBE2N	0.0904949	0.0176471	0.512804
SCAMP5	0.0918046	0.0176973	0.516887
SETD7	0.0919119	0.0177476	0.516887
PPP1R12A	0.0919949	0.0177979	0.516887
PPP2R4;DKFZp781M17165	0.092453	0.0178482	0.517997
HCFC1	0.0936076	0.0178984	0.52068
PIP4K2A	0.0940221	0.0179487	0.52068
REEP5	0.0941452	0.017999	0.52068
DIP2C	0.0946032	0.0180493	0.52068
ACBD7	0.094782	0.0180995	0.52068
KIF5C	0.095022	0.0181498	0.52068
FAM162A	0.0950868	0.0182001	0.52068
ARMT1	0.0952699	0.0182504	0.52068
C21orf33	0.095363	0.0183007	0.52068
NUDT3	0.0955496	0.0183509	0.52068
SWAP70	0.0963291	0.0184012	0.523494
TF	0.0969496	0.0184515	0.524495
EIF1AX;EIF1AY	0.0973314	0.0185018	0.524495
NAMPT	0.0982406	0.018552	0.524495
FAM126B	0.0982914	0.0186023	0.524495
CAPZB	0.0984625	0.0186526	0.524495
PAG1	0.0985249	0.0187029	0.524495
GPD1	0.0985477	0.0187531	0.524495
HIST2H2BE;HIST1H2BC;HIST1H2BJ;HIST1H2BK;HIST1H2BN;H2BFS;HIST1H2BM;HIST1H2BH;HIST2H2BF;HIST1H2BD;HIST1H2BB;HIST1H2BO;HIST1H2BA	0.0998108	0.0188034	0.524495
HSP90AA1	0.0999034	0.0188537	0.524495
CAPNS1	0.100197	0.018904	0.524495
ACTR10	0.100431	0.0189542	0.524495
NDUFA5	0.10046	0.0190045	0.524495
CLIP1	0.100592	0.0190548	0.524495
XRCC6	0.101394	0.0191051	0.524495
HIST1H4A	0.101451	0.0191554	0.524495
SAE1	0.101985	0.0192056	0.524495
BCAS1	0.102307	0.0192559	0.524495
CUL2	0.10236	0.0193062	0.524495
THRAP3	0.102565	0.0193565	0.524495
BIN1	0.102617	0.0194067	0.524495
CACNA2D3	0.102762	0.019457	0.524495
FAHD1	0.102885	0.0195073	0.524495
UBA6	0.10301	0.0195576	0.524495
TBC1D24	0.103073	0.0196078	0.524495
DYNLL2	0.103409	0.0196581	0.524495
CPE	0.103617	0.0197084	0.524495
RANBP3	0.104045	0.0197587	0.524495
UFM1	0.104219	0.0198089	0.524495
LGALS3BP	0.1045	0.0198592	0.524495
HNRNPC	0.104641	0.0199095	0.524495
HNRNPL	0.105034	0.0199598	0.524495
ATP1B1	0.105165	0.0200101	0.524495
KTN1	0.105215	0.0200603	0.524495
SPTB	0.105523	0.0201106	0.524715
FAM21A	0.105875	0.0201609	0.525149
PRKCB	0.106575	0.0202112	0.52647
GOT2	0.10667	0.0202614	0.52647
THUMPD1	0.107076	0.0203117	0.527163
CTH	0.107841	0.020362	0.529619
ATP2B2	0.108143	0.0204123	0.529793
HGS	0.108909	0.0204625	0.530116
ERMN	0.108947	0.0205128	0.530116
LAMP1	0.109008	0.0205631	0.530116
G6PD	0.110111	0.0206134	0.534171
HCLS1	0.110777	0.0206637	0.535468
KPNA3	0.110916	0.0207139	0.535468
DBNL	0.111712	0.0207642	0.536243
PAFAH1B1	0.112191	0.0208145	0.536243
SNX1	0.112328	0.0208648	0.536243
RARS	0.11237	0.020915	0.536243
FAIM2	0.112895	0.0209653	0.536243
CHORDC1	0.113184	0.0210156	0.536243
FLNB	0.113321	0.0210659	0.536243
OAT	0.113435	0.0211161	0.536243
DYNC1I2	0.113613	0.0211664	0.536243
GARS	0.114328	0.0212167	0.536243
TIMM10	0.114548	0.021267	0.536243
PMP2	0.114572	0.0213172	0.536243
SDHA	0.114831	0.0213675	0.536243
FKBP15	0.114889	0.0214178	0.536243
VCAN	0.115183	0.0214681	0.536243
ARCN1	0.115391	0.0215184	0.536243
LDHA	0.115986	0.0215686	0.537752
BTF3L4	0.116408	0.0216189	0.538371
HSPA12A	0.116661	0.0216692	0.538371
DST	0.117438	0.0217195	0.540706
PCYT2	0.11885	0.0217697	0.542176
NDUFB5	0.118999	0.02182	0.542176
OSBPL1A	0.119814	0.0218703	0.542176
RECQL	0.120537	0.0219206	0.542176
NDUFS3	0.120764	0.0219708	0.542176
CCDC6	0.120815	0.0220211	0.542176
BSN	0.121263	0.0220714	0.542176
LSM2	0.121437	0.0221217	0.542176
TPPP3	0.122	0.0221719	0.542176
PUF60	0.122187	0.0222222	0.542176
CDC37	0.122221	0.0222725	0.542176
FKBP4	0.122238	0.0223228	0.542176
FSD1	0.122269	0.0223731	0.542176
SSB	0.122543	0.0224233	0.542176
DNAJC5	0.122767	0.0224736	0.542176
NAPB	0.12376	0.0225239	0.542176
ATP2B3	0.123858	0.0225742	0.542176
MAP7D1	0.123859	0.0226244	0.542176
GPD1L	0.124138	0.0226747	0.542176
HOPX	0.124178	0.022725	0.542176
CRYAB	0.124228	0.0227753	0.542176
LCP1	0.1243	0.0228255	0.542176
SLC25A3	0.1244	0.0228758	0.542176
YWHAE	0.124434	0.0229261	0.542176
SPTBN1	0.124572	0.0229764	0.542176
AIF1	0.125191	0.0230266	0.543076
PSMA6	0.125325	0.0230769	0.543076
CLIC4	0.125979	0.0231272	0.543953
BROX	0.126098	0.0231775	0.543953
38231	0.12641	0.0232278	0.543953
NDUFA8	0.127475	0.023278	0.543953
OLA1	0.127948	0.0233283	0.543953
MAP7D2	0.128048	0.0233786	0.543953
LMNA	0.128201	0.0234289	0.543953
NUCB2;Nucb2	0.128348	0.0234791	0.543953
NDUFV1	0.1287	0.0235294	0.543953
DNPEP	0.128853	0.0235797	0.543953
OXR1	0.128902	0.02363	0.543953
PSMC3	0.129031	0.0236802	0.543953
DNAJA1	0.12924	0.0237305	0.543953
IDH3G	0.12954	0.0237808	0.543953
SFXN1	0.12963	0.0238311	0.543953
GNAI2	0.130547	0.0238813	0.545631
GNB2	0.130578	0.0239316	0.545631
DNAJB4	0.130873	0.0239819	0.545714
CAND1	0.131201	0.0240322	0.54594
CAMK2D	0.132047	0.0240825	0.546463
MCCC2	0.132213	0.0241327	0.546463
AMER2	0.132477	0.024183	0.546463
NDUFB3	0.132598	0.0242333	0.546463
RHOC	0.132701	0.0242836	0.546463
UBE2H	0.133112	0.0243338	0.547025
SLC25A6	0.133548	0.0243841	0.547686
AP1M1	0.134452	0.0244344	0.550259
ATP6V1B2	0.134862	0.0244847	0.550801
OXSR1	0.13569	0.0245349	0.552061
STXBP5	0.135882	0.0245852	0.552061
GNB5	0.13639	0.0246355	0.552061
PSMC6	0.136778	0.0246858	0.552061
COX6C	0.136864	0.024736	0.552061
PSMD13	0.136956	0.0247863	0.552061
RLTPR	0.137113	0.0248366	0.552061
CAPRIN1	0.140541	0.0248869	0.564718
API5	0.141279	0.0249372	0.566542
ATP5C1	0.141663	0.0249874	0.566938
ALDH4A1	0.142363	0.0250377	0.568595
RHOB	0.143903	0.025088	0.573592
ACTR1A	0.144283	0.0251383	0.573958
S100A1	0.144784	0.0251885	0.574492
GLIPR2	0.145205	0.0252388	0.574492
RAN	0.145337	0.0252891	0.574492
MBP	0.145765	0.0253394	0.574492
CAMK2A	0.145861	0.0253896	0.574492
CACNA2D1	0.147519	0.0254399	0.579413
ATP1B2	0.147753	0.0254902	0.579413
ZC2HC1A	0.148045	0.0255405	0.579413
HEBP2	0.148809	0.0255907	0.579413
SYNRG	0.148842	0.025641	0.579413
COX7A2L	0.148859	0.0256913	0.579413
PALM	0.14994	0.0257416	0.582483
NT5DC3	0.150609	0.0257919	0.583359
EIF3L	0.151066	0.0258421	0.583359
CAST	0.151254	0.0258924	0.583359
YBX1;YBX3	0.151339	0.0259427	0.583359
PTMA	0.151724	0.025993	0.583714
KRT9	0.152182	0.0260432	0.584345
AP1G1	0.152764	0.0260935	0.58501
EIF4G3	0.152949	0.0261438	0.58501
EPN2	0.153419	0.0261941	0.58501
CDKN1B	0.153532	0.0262443	0.58501
WDR37	0.154646	0.0262946	0.588126
NDUFS4	0.155178	0.0263449	0.588838
ENAH	0.155425	0.0263952	0.588838
ATP6V1G2-DDX39B;ATP6V1G2	0.155907	0.0264454	0.589543
WDR44	0.156982	0.0264957	0.591473
PDHX	0.157151	0.026546	0.591473
DDX17	0.15731	0.0265963	0.591473
NIT1	0.157612	0.0266466	0.591493
EXOC2	0.158277	0.0266968	0.592864
RPL30	0.158574	0.0267471	0.592864
PLCL1	0.159166	0.0267974	0.593961
SNX6	0.159804	0.0268477	0.595225
PRPS1	0.160277	0.0268979	0.595872
PDIA4	0.162164	0.0269482	0.600794
CHCHD3	0.162205	0.0269985	0.600794
DCTN2	0.16296	0.0270488	0.600872
NDUFV2	0.163337	0.027099	0.600872
LANCL2	0.16343	0.0271493	0.600872
CAMKV	0.163435	0.0271996	0.600872
KIF5B	0.164703	0.0272499	0.604418
CPSF6	0.166729	0.0273002	0.610295
TPMT	0.167095	0.0273504	0.610295
STAM	0.167225	0.0274007	0.610295
GNB2L1	0.168744	0.027451	0.611348
ANK3	0.169079	0.0275013	0.611348
NDUFB6	0.169247	0.0275515	0.611348
HMGN1	0.169334	0.0276018	0.611348
SCCPDH	0.169669	0.0276521	0.611348
TPR	0.169952	0.0277024	0.611348
CLTC	0.170481	0.0277526	0.611348
ARHGDIB	0.170878	0.0278029	0.611348
RHOG	0.171006	0.0278532	0.611348
RPLP0;RPLP0P6	0.17105	0.0279035	0.611348
GLTP	0.171147	0.0279537	0.611348
PSMD7	0.171202	0.028004	0.611348
SCN2A	0.172104	0.0280543	0.613407
FARSB	0.172509	0.0281046	0.613407
GDAP1	0.172845	0.0281549	0.613407
LZTFL1	0.173012	0.0282051	0.613407
CRKL	0.173672	0.0282554	0.614277
IRGQ	0.174184	0.0283057	0.614277
MAGED2	0.174342	0.028356	0.614277
SRP9	0.174493	0.0284062	0.614277
LARP1	0.175443	0.0284565	0.616452
METAP2	0.175731	0.0285068	0.616452
OSBP	0.176754	0.0285571	0.618063
ATAD3A	0.176811	0.0286073	0.618063
GAS7	0.177611	0.0286576	0.618942
TPD52L2	0.177685	0.0287079	0.618942
HIST2H2AB	0.178757	0.0287582	0.620501
38596	0.17926	0.0288084	0.620501
TIMM9	0.179489	0.0288587	0.620501
MAPK9	0.179626	0.028909	0.620501
RBP1	0.179693	0.0289593	0.620501
DENR	0.181575	0.0290096	0.623998
SCG2	0.181581	0.0290598	0.623998
NRXN3	0.182234	0.0291101	0.623998
COPS5	0.182778	0.0291604	0.623998
OMG	0.182853	0.0292107	0.623998
CNKSR3;IPCEF1	0.182908	0.0292609	0.623998
TPD52L1	0.183242	0.0293112	0.623998
ATP5F1	0.183634	0.0293615	0.623998
ACYP2	0.184067	0.0294118	0.623998
BAG3	0.184316	0.029462	0.623998
PPP1R14A	0.184392	0.0295123	0.623998
NDUFS6	0.18447	0.0295626	0.623998
HRAS	0.184869	0.0296129	0.62411
SARS	0.185256	0.0296631	0.62411
EIF5	0.185601	0.0297134	0.62411
AFG3L2	0.185758	0.0297637	0.62411
MAPRE3	0.187318	0.029814	0.625955
HABP4	0.187508	0.0298643	0.625955
RAB3C	0.187576	0.0299145	0.625955
ABHD14B	0.187633	0.0299648	0.625955
H3F3A;H3F3B;HIST2H3A;HIST1H3A;H3F3C	0.187881	0.0300151	0.625955
GSN	0.188585	0.0300654	0.627249
OSTF1	0.189599	0.0301156	0.62957
C1QBP	0.191629	0.0301659	0.635251
FTH1	0.192459	0.0302162	0.635727
CNPY3	0.192611	0.0302665	0.635727
KLC1	0.193716	0.0303167	0.635727
ARFIP2	0.193898	0.030367	0.635727
CRIP2	0.193906	0.0304173	0.635727
TOM1	0.193975	0.0304676	0.635727
PSPC1	0.194226	0.0305178	0.635727
CBR1	0.19433	0.0305681	0.635727
DLST	0.195695	0.0306184	0.637368
SND1	0.195758	0.0306687	0.637368
NEFH	0.195793	0.030719	0.637368
HNRNPA2B1	0.196886	0.0307692	0.639879
RSU1	0.197619	0.0308195	0.640301
IST1	0.19793	0.0308698	0.640301
0	0.197982	0.0309201	0.640301
GDAP1L1	0.198875	0.0309703	0.642145
HDGF	0.199228	0.0310206	0.642245
CAMK4	0.200064	0.0310709	0.643403
PRPF19	0.200505	0.0311212	0.643403
ADAM23	0.200663	0.0311714	0.643403
HMGB2	0.201032	0.0312217	0.643403
CAB39	0.20129	0.031272	0.643403
EIF3J	0.201528	0.0313223	0.643403
PLS3	0.202986	0.0313725	0.647017
ELAVL1	0.203903	0.0314228	0.6489
HIST2H2AC;HIST2H2AA3	0.205114	0.0314731	0.650901
SF3B1	0.205537	0.0315234	0.650901
CAPN1	0.205738	0.0315737	0.650901
ARPC5	0.20584	0.0316239	0.650901
STX12	0.207781	0.0316742	0.653431
RPLP2	0.207929	0.0317245	0.653431
PTGR1	0.208889	0.0317748	0.653431
GRB2	0.208988	0.031825	0.653431
ATL3	0.209168	0.0318753	0.653431
DCTN5	0.209281	0.0319256	0.653431
NDUFS2	0.209529	0.0319759	0.653431
SDHAF4	0.209583	0.0320261	0.653431
ESYT1	0.209771	0.0320764	0.653431
OPA1	0.209926	0.0321267	0.653431
PRKDC	0.210297	0.032177	0.653563
IQSEC1	0.211741	0.0322272	0.656599
MSN	0.211934	0.0322775	0.656599
PSMD11	0.2126	0.0323278	0.656651
PPP3CA	0.212611	0.0323781	0.656651
CAP1	0.21305	0.0324284	0.656987
PTMS	0.214046	0.0324786	0.6576
CCDC124	0.214166	0.0325289	0.6576
DPP3	0.214563	0.0325792	0.6576
ATP5I	0.214571	0.0326295	0.6576
CCT2	0.215259	0.0326797	0.658692
CRYM	0.216238	0.03273	0.659648
UPF1	0.216599	0.0327803	0.659648
NECAB1	0.216829	0.0328306	0.659648
DMTN	0.216898	0.0328808	0.659648
HINT3	0.219197	0.0329311	0.665621
HSPH1	0.223351	0.0329814	0.676683
RAB18	0.223641	0.0330317	0.676683
NCOA7	0.22386	0.033082	0.676683
DNAJC7	0.225031	0.0331322	0.678313
IPO7	0.225081	0.0331825	0.678313
UBE2K	0.226145	0.0332328	0.678861
GFM1	0.226183	0.0332831	0.678861
ACOT13	0.226287	0.0333333	0.678861
PRMT5	0.226908	0.0333836	0.67961
HMGB1;HMGB1P1	0.22722	0.0334339	0.67961
CAMK1D	0.228391	0.0334842	0.680797
PSMA7	0.228545	0.0335344	0.680797
PCNP	0.229553	0.0335847	0.680797
ASAH1	0.229727	0.033635	0.680797
ACTR3B	0.229852	0.0336853	0.680797
AKR1A1	0.230013	0.0337355	0.680797
ADD2	0.230462	0.0337858	0.680797
TAGLN2	0.230973	0.0338361	0.680797
ASTN1	0.232236	0.0338864	0.680797
TRIM2	0.232338	0.0339367	0.680797
SPTAN1	0.232623	0.0339869	0.680797
PSMC4	0.232648	0.0340372	0.680797
C11orf58;SMAP	0.232658	0.0340875	0.680797
NANS	0.232761	0.0341378	0.680797
WASL	0.233014	0.034188	0.680797
SH3BGRL	0.233365	0.0342383	0.680797
UCHL1	0.233436	0.0342886	0.680797
DNM1L	0.234573	0.0343389	0.681093
SRP72	0.234645	0.0343891	0.681093
ERC2	0.234764	0.0344394	0.681093
OLFM1	0.23507	0.0344897	0.681093
UBE2O	0.235249	0.03454	0.681093
TMOD1	0.235989	0.0345902	0.682241
LTA4H	0.237511	0.0346405	0.684856
CSRP1	0.237582	0.0346908	0.684856
PFDN2	0.238237	0.0347411	0.685749
SERPINB6	0.239261	0.0347914	0.686013
DCLK1	0.239342	0.0348416	0.686013
CCBL1	0.239546	0.0348919	0.686013
PHB2	0.239708	0.0349422	0.686013
MAGI1	0.240445	0.0349925	0.686542
TALDO1	0.240685	0.0350427	0.686542
AP2M1	0.240928	0.035093	0.686542
BOLA3	0.243116	0.0351433	0.689676
SNX2	0.243588	0.0351936	0.689676
TROVE2	0.243841	0.0352438	0.689676
CIAPIN1	0.243919	0.0352941	0.689676
NDUFB11	0.244025	0.0353444	0.689676
SLC25A4	0.244374	0.0353947	0.689676
ACYP1	0.245481	0.0354449	0.689676
ARL3	0.245745	0.0354952	0.689676
CLTB	0.245752	0.0355455	0.689676
CEND1	0.246565	0.0355958	0.689676
MRPS36	0.24663	0.0356461	0.689676
SLC2A3	0.246915	0.0356963	0.689676
NUDCD2	0.247375	0.0357466	0.689676
ALDH1L1	0.247497	0.0357969	0.689676
TRAP1	0.247978	0.0358472	0.689676
PTK2B	0.248489	0.0358974	0.689676
RAB6A	0.2485	0.0359477	0.689676
CPNE4	0.24861	0.035998	0.689676
PABPC4	0.248664	0.0360483	0.689676
SLC25A22	0.248963	0.0360985	0.689676
PITPNA	0.249493	0.0361488	0.689858
SNX3	0.249913	0.0361991	0.689858
UBFD1	0.250069	0.0362494	0.689858
QKI	0.250892	0.0362996	0.691169
RTN3	0.251491	0.0363499	0.691699
CDH2	0.25178	0.0364002	0.691699
AGRN	0.252762	0.0364505	0.69344
SH3KBP1	0.253657	0.0365008	0.694554
CKMT1A;CKMT1B	0.253867	0.036551	0.694554
C11orf54	0.255096	0.0366013	0.696097
PRDX3	0.255168	0.0366516	0.696097
ERP29	0.255497	0.0367019	0.696097
ADSS	0.25583	0.0367521	0.696097
LZIC	0.256516	0.0368024	0.697009
AKAP12	0.257028	0.0368527	0.697446
PFDN6	0.257421	0.036903	0.697561
GGA3	0.258284	0.0369532	0.698948
PGAM1	0.259169	0.0370035	0.700389
PSMC1	0.259689	0.0370538	0.700645
ARPC2	0.259968	0.0371041	0.700645
HSPA2	0.260454	0.0371543	0.701005
FUBP1	0.261385	0.0372046	0.70256
NEFL	0.262302	0.0372549	0.704073
PDCD5	0.265257	0.0373052	0.711047
RAPGEF2	0.26693	0.0373555	0.714568
SRP19	0.268326	0.0374057	0.717154
ALDH1A1	0.268617	0.037456	0.717154
GCDH	0.269253	0.0375063	0.717888
EPDR1	0.270169	0.0375566	0.71851
NDUFB9	0.270209	0.0376068	0.71851
SERPINB1	0.271279	0.0376571	0.720393
RALA	0.272293	0.0377074	0.721786
PLCD1	0.27253	0.0377577	0.721786
LRRFIP1	0.273339	0.0378079	0.722388
SELENBP1	0.274071	0.0378582	0.722388
DYNC1LI2	0.274086	0.0379085	0.722388
NCDN	0.27421	0.0379588	0.722388
KIAA1107	0.276128	0.038009	0.72648
HSPA4	0.277569	0.0380593	0.728265
NPLOC4	0.277892	0.0381096	0.728265
STIP1	0.277905	0.0381599	0.728265
ADAR	0.278307	0.0382102	0.728358
PSME1	0.278695	0.0382604	0.728417
AGFG1	0.279424	0.0383107	0.729363
NRN1	0.280256	0.038361	0.730574
EIF3D	0.282117	0.0384113	0.73206
RALBP1	0.282227	0.0384615	0.73206
HMGCS1	0.282492	0.0385118	0.73206
VGF	0.282631	0.0385621	0.73206
39692	0.282721	0.0386124	0.73206
NME1-NME2;NME2	0.283355	0.0386626	0.73206
ATXN2L	0.283402	0.0387129	0.73206
YARS	0.28419	0.0387632	0.733144
SLC17A7	0.286716	0.0388135	0.738701
ARF3	0.287952	0.0388638	0.740927
WDR7	0.289484	0.038914	0.743904
KHSRP	0.289857	0.0389643	0.743904
CFL2	0.29155	0.0390146	0.746095
AHCYL2	0.292009	0.0390649	0.746095
ALDH6A1	0.292194	0.0391151	0.746095
GART	0.293062	0.0391654	0.746095
PSMA4	0.294039	0.0392157	0.746095
GSS	0.294098	0.039266	0.746095
NUFIP2	0.294339	0.0393162	0.746095
SORD	0.294533	0.0393665	0.746095
DMXL2	0.295023	0.0394168	0.746095
RPL12	0.295378	0.0394671	0.746095
RAB8B	0.29547	0.0395173	0.746095
SUMO1	0.295725	0.0395676	0.746095
TXNDC17	0.295758	0.0396179	0.746095
HADH	0.295962	0.0396682	0.746095
PEPD	0.297047	0.0397185	0.746872
NLN	0.297133	0.0397687	0.746872
RDX	0.297532	0.039819	0.746872
ANXA6	0.298024	0.0398693	0.746872
PGM3	0.298624	0.0399196	0.746872
TAGLN3	0.298911	0.0399698	0.746872
PLXNA1	0.298992	0.0400201	0.746872
DBN1	0.299274	0.0400704	0.746872
MTCH2	0.300008	0.0401207	0.747765
GDI2	0.300754	0.0401709	0.748685
LYPLAL1	0.301899	0.0402212	0.749916
INA	0.302002	0.0402715	0.749916
KCTD16	0.303534	0.0403218	0.752383
VAC14	0.303752	0.040372	0.752383
CFL1	0.304372	0.0404223	0.752513
PDCD6	0.304561	0.0404726	0.752513
RNMT	0.305335	0.0405229	0.753318
RPH3A	0.305645	0.0405732	0.753318
CD59	0.306036	0.0406234	0.753349
PURA	0.306899	0.0406737	0.75454
NDUFS1	0.308371	0.040724	0.755397
C20orf27	0.309038	0.0407743	0.755397
FDXR	0.309139	0.0408245	0.755397
SAFB	0.309842	0.0408748	0.755397
RMDN3	0.309917	0.0409251	0.755397
FAM114A2	0.310121	0.0409754	0.755397
AHNAK2	0.310178	0.0410256	0.755397
FHIT	0.310565	0.0410759	0.755397
ARL6IP5	0.310877	0.0411262	0.755397
MAP4	0.31139	0.0411765	0.755397
MECR	0.311597	0.0412267	0.755397
VAPA	0.312111	0.041277	0.755397
GSTM2	0.312278	0.0413273	0.755397
CUL5	0.312565	0.0413776	0.755397
CMPK1	0.313693	0.0414279	0.757061
BCLAF1	0.314399	0.0414781	0.757061
EIF3A	0.31443	0.0415284	0.757061
GGCT	0.314776	0.0415787	0.757061
AK1	0.316159	0.041629	0.759417
UQCRQ	0.316519	0.0416792	0.759417
CETN2	0.316983	0.0417295	0.759539
GRPEL1	0.317536	0.0417798	0.759539
GMPS	0.317778	0.0418301	0.759539
GLOD4	0.319035	0.0418803	0.759539
NUDT21	0.320149	0.0419306	0.759539
ATP6V1A	0.320654	0.0419809	0.759539
C14orf166	0.32082	0.0420312	0.759539
ANXA3	0.320895	0.0420814	0.759539
TUBA1A	0.321374	0.0421317	0.759539
38961	0.321584	0.042182	0.759539
PACS1	0.322122	0.0422323	0.759539
GPM6B	0.322202	0.0422826	0.759539
QDPR	0.322265	0.0423328	0.759539
TMLHE	0.322329	0.0423831	0.759539
DNM1L	0.322666	0.0424334	0.759539
RHOA	0.32268	0.0424837	0.759539
EEF1D	0.324194	0.0425339	0.7622
RPS5	0.324683	0.0425842	0.76245
RPL10A	0.325952	0.0426345	0.764527
SLC25A11	0.328164	0.0426848	0.765265
40422	0.328335	0.042735	0.765265
FN3K	0.328899	0.0427853	0.765265
NELL2	0.329241	0.0428356	0.765265
TP53BP1	0.329414	0.0428859	0.765265
RMDN1	0.329914	0.0429361	0.765265
ARFGAP1	0.330031	0.0429864	0.765265
RTN1	0.330165	0.0430367	0.765265
PSMA2	0.330717	0.043087	0.765265
PSMC5	0.330858	0.0431373	0.765265
LRPPRC	0.33117	0.0431875	0.765265
GGH	0.33123	0.0432378	0.765265
HBS1L	0.332108	0.0432881	0.765265
ESD	0.332217	0.0433384	0.765265
GPRIN1	0.332616	0.0433886	0.765265
ACTN1	0.332738	0.0434389	0.765265
GPI	0.333301	0.0434892	0.765265
STX7	0.333522	0.0435395	0.765265
CLASP1	0.334264	0.0435897	0.765265
TSNAX;DISC1	0.335227	0.04364	0.765265
C2CD5	0.335293	0.0436903	0.765265
SNRPC	0.335667	0.0437406	0.765265
CDC42	0.33583	0.0437908	0.765265
KHDRBS1	0.336217	0.0438411	0.765265
GLS	0.336377	0.0438914	0.765265
HADHB	0.336993	0.0439417	0.765265
EDF1	0.337076	0.043992	0.765265
NIPSNAP1	0.337325	0.0440422	0.765265
SRP68	0.338101	0.0440925	0.765265
CANX	0.338135	0.0441428	0.765265
GUCY1B3	0.338194	0.0441931	0.765265
MYL6B	0.341364	0.0442433	0.769527
RAB11B	0.341377	0.0442936	0.769527
ALDH7A1	0.34289	0.0443439	0.769527
PBXIP1	0.342969	0.0443942	0.769527
MAPK8IP3	0.343448	0.0444444	0.769527
RAD23B	0.34392	0.0444947	0.769527
ETFB	0.344819	0.044545	0.769527
PGAM2	0.345152	0.0445953	0.769527
SYNJ1	0.345996	0.0446456	0.769527
MAPT	0.346089	0.0446958	0.769527
PRDX1	0.346146	0.0447461	0.769527
TRIM28	0.346556	0.0447964	0.769527
PA2G4	0.346674	0.0448467	0.769527
SAP18	0.346921	0.0448969	0.769527
MT1E	0.346937	0.0449472	0.769527
COPS2	0.34703	0.0449975	0.769527
XPO7	0.347446	0.0450478	0.769527
AP3D1	0.347532	0.045098	0.769527
NPM1	0.347631	0.0451483	0.769527
PIP4K2B	0.347815	0.0451986	0.769527
CS	0.348288	0.0452489	0.769659
BANF1	0.348796	0.0452991	0.769659
EXOC1	0.349373	0.0453494	0.769659
FAM120A	0.349423	0.0453997	0.769659
PPP2R1A	0.350059	0.04545	0.769707
IDH3A	0.350219	0.0455003	0.769707
CNN3	0.351853	0.0455505	0.772056
DAK;TKFC	0.352064	0.0456008	0.772056
PPP5C	0.352906	0.0456511	0.772942
PARP1	0.353245	0.0457014	0.772942
MAP4	0.354085	0.0457516	0.773929
THOP1	0.35471	0.0458019	0.774444
STK39	0.356457	0.0458522	0.777405
PTGDS	0.359015	0.0459025	0.781967
ABCE1	0.359363	0.0459527	0.781967
TPD52	0.359729	0.046003	0.781967
ABI1	0.360523	0.0460533	0.782839
HNMT	0.361109	0.0461036	0.783256
CDV3	0.362041	0.0461538	0.783891
NCAM2	0.36219	0.0462041	0.783891
ERH	0.362909	0.0462544	0.784225
NDRG1	0.36341	0.0463047	0.784225
PPIH	0.364658	0.046355	0.784225
CLIC1	0.364995	0.0464052	0.784225
SIRT2	0.365331	0.0464555	0.784225
LRRC59	0.36593	0.0465058	0.784225
BPNT1	0.366006	0.0465561	0.784225
PTBP1	0.366844	0.0466063	0.784225
MACROD1	0.366992	0.0466566	0.784225
TPM1	0.367573	0.0467069	0.784225
CTBP1	0.368496	0.0467572	0.784225
MT3	0.369144	0.0468074	0.784225
TMPO	0.369196	0.0468577	0.784225
SNAP91	0.369286	0.046908	0.784225
COPS7A	0.369582	0.0469583	0.784225
MTURN	0.370126	0.0470085	0.784225
H1F0	0.370311	0.0470588	0.784225
PNPO	0.370507	0.0471091	0.784225
DNAJB1	0.370801	0.0471594	0.784225
SPAG9	0.371308	0.0472097	0.784225
TBCE	0.37169	0.0472599	0.784225
HOMER1	0.372153	0.0473102	0.784225
ENSA	0.372448	0.0473605	0.784225
NPC2	0.372521	0.0474108	0.784225
AUH	0.37265	0.047461	0.784225
MTAP	0.373116	0.0475113	0.784225
RAD23A	0.373371	0.0475616	0.784225
STRAP	0.373384	0.0476119	0.784225
RAC1	0.373876	0.0476621	0.784429
MBP	0.37736	0.0477124	0.79007
PRKAR1A	0.378174	0.0477627	0.79007
HEBP1	0.37828	0.047813	0.79007
EIF5B	0.378776	0.0478632	0.79007
PFDN5	0.379734	0.0479135	0.79007
PCP4L1	0.380564	0.0479638	0.79007
PSMC2	0.380688	0.0480141	0.79007
MACROD2	0.380867	0.0480644	0.79007
ARRB1	0.381048	0.0481146	0.79007
PLEC	0.381336	0.0481649	0.79007
TXNDC5	0.381434	0.0482152	0.79007
SBDS	0.381621	0.0482655	0.79007
HSPA8	0.381728	0.0483157	0.79007
ARHGDIA	0.38272	0.048366	0.79111
EIF4G1	0.383026	0.0484163	0.79111
SRSF4	0.383813	0.0484666	0.791914
CTNND2	0.384355	0.0485168	0.79221
TXNRD1	0.385149	0.0485671	0.792271
AKR1C3	0.385203	0.0486174	0.792271
CMC4	0.38558	0.0486677	0.792271
ATG7	0.386316	0.0487179	0.792487
EEF1A1;EEF1A1P5	0.386678	0.0487682	0.792487
RPLP1	0.386881	0.0488185	0.792487
EIF5A;EIF5AL1	0.387621	0.0488688	0.792667
PSD3	0.387765	0.0489191	0.792667
FAM49B	0.389334	0.0489693	0.794416
CNDP2	0.38942	0.0490196	0.794416
40787	0.390372	0.0490699	0.795543
SRP14	0.392259	0.0491202	0.797297
BAIAP2	0.392441	0.0491704	0.797297
SNCG	0.392545	0.0492207	0.797297
PRPSAP2	0.393471	0.049271	0.797297
TPP2	0.393532	0.0493213	0.797297
PPA2	0.393971	0.0493715	0.797297
UBE2R2	0.394039	0.0494218	0.797297
KPNA4	0.394606	0.0494721	0.797516
AIMP1	0.394949	0.0495224	0.797516
CPLX3	0.395904	0.0495726	0.798635
LSM4	0.396523	0.0496229	0.799072
FECH	0.397071	0.0496732	0.799367
NENF	0.398771	0.0497235	0.801227
LYPLA2	0.398801	0.0497738	0.801227
NUTF2	0.39968	0.049824	0.802183
FSCN1	0.400451	0.0498743	0.802921
BCKDHB	0.403096	0.0499246	0.806381
MPI	0.403336	0.0499749	0.806381
RAB10	0.403393	0.0500251	0.806381
PDHB	0.404417	0.0500754	0.807173
SVIP	0.405737	0.0501257	0.807173
HSPD1	0.406307	0.050176	0.807173
GFAP	0.406676	0.0502262	0.807173
RPL26;RPL26L1	0.406676	0.0502765	0.807173
TWF2	0.406801	0.0503268	0.807173
GYG1	0.406828	0.0503771	0.807173
SNCA	0.407036	0.0504274	0.807173
EEA1	0.407999	0.0504776	0.807816
YWHAZ	0.408411	0.0505279	0.807816
GNA13	0.408579	0.0505782	0.807816
KRT10	0.410481	0.0506285	0.810452
FHL1	0.410727	0.0506787	0.810452
S100A6	0.412188	0.050729	0.811464
PTPN23	0.412428	0.0507793	0.811464
BPGM	0.412677	0.0508296	0.811464
PROSC	0.412872	0.0508798	0.811464
TWF1	0.415279	0.0509301	0.814609
CHGA	0.415772	0.0509804	0.814609
MTSS1L	0.416695	0.0510307	0.814609
ASNA1	0.416812	0.0510809	0.814609
TUBA4A	0.416841	0.0511312	0.814609
NAP1L1	0.416929	0.0511815	0.814609
PLP1	0.417661	0.0512318	0.815238
AHCY	0.419019	0.0512821	0.816048
NACA	0.419332	0.0513323	0.816048
PFN1	0.419474	0.0513826	0.816048
OGDH	0.419717	0.0514329	0.816048
IMPA1	0.420362	0.0514832	0.816505
PFKP	0.421593	0.0515334	0.81747
DNAJC6	0.421681	0.0515837	0.81747
ASPSCR1	0.42267	0.051634	0.81831
HNRNPA1;HNRNPA1L2	0.422967	0.0516843	0.81831
WDR17	0.423445	0.0517345	0.81831
LAMTOR3	0.42376	0.0517848	0.81831
ALDH9A1	0.424789	0.0518351	0.8195
CSNK2A1;CSNK2A3	0.426487	0.0518854	0.819532
CCT5	0.42664	0.0519356	0.819532
SOD1	0.426975	0.0519859	0.819532
EFTUD2	0.427679	0.0520362	0.819532
PPIA	0.427814	0.0520865	0.819532
DIP2B	0.427961	0.0521368	0.819532
DLG3	0.428181	0.052187	0.819532
CNTN1	0.42824	0.0522373	0.819532
PYGB	0.428703	0.0522876	0.819532
GCSH	0.429732	0.0523379	0.819532
PSMA1	0.43008	0.0523881	0.819532
CCDC91	0.430279	0.0524384	0.819532
STRN	0.430427	0.0524887	0.819532
DYNC1H1	0.430694	0.052539	0.819532
EEF1A2	0.430986	0.0525892	0.819532
TLN2	0.432637	0.0526395	0.821886
USO1	0.434004	0.0526898	0.823696
PDK3	0.434529	0.0527401	0.823907
CNRIP1	0.435282	0.0527903	0.824548
CPNE3	0.436531	0.0528406	0.825385
CBX1	0.437159	0.0528909	0.825385
VAPB	0.437264	0.0529412	0.825385
ISOC2	0.437686	0.0529915	0.825385
SPTBN2	0.437841	0.0530417	0.825385
SDPR	0.438213	0.053092	0.825385
CA4	0.43923	0.0531423	0.826517
ZNF207	0.440568	0.0531926	0.82815
CA2	0.441369	0.0532428	0.82815
GLUL	0.441792	0.0532931	0.82815
TKT	0.442483	0.0533434	0.82815
HSD17B4	0.443326	0.0533937	0.82815
ABLIM2	0.443372	0.0534439	0.82815
BTF3	0.443535	0.0534942	0.82815
HDHD2	0.444219	0.0535445	0.82815
APEX1	0.444996	0.0535948	0.82815
STXBP5L	0.445075	0.053645	0.82815
SERPINF1	0.445112	0.0536953	0.82815
FKBP1A;FKBP12-Exip2	0.445385	0.0537456	0.82815
HNRNPA3	0.446416	0.0537959	0.82815
PDE1B	0.446606	0.0538462	0.82815
TAGLN	0.447003	0.0538964	0.82815
NDUFC2	0.447208	0.0539467	0.82815
NUDC	0.447554	0.053997	0.82815
SCRN1	0.447592	0.0540473	0.82815
RBM25	0.448663	0.0540975	0.828405
NUMA1	0.448901	0.0541478	0.828405
MEGF9	0.44898	0.0541981	0.828405
ERI3	0.449795	0.0542484	0.82914
ANXA5	0.451668	0.0542986	0.83114
SMS	0.451716	0.0543489	0.83114
ST13;ST13P5	0.452173	0.0543992	0.831213
ENO2	0.453412	0.0544495	0.832546
DLG1	0.453735	0.0544997	0.832546
ATP5E	0.455288	0.05455	0.834153
AMPD2	0.45545	0.0546003	0.834153
RPS19	0.456412	0.0546506	0.835145
BCKDHA	0.45719	0.0547009	0.835801
WASF1	0.457951	0.0547511	0.836422
EIF2S1	0.459322	0.0548014	0.838125
PITPNB	0.460209	0.0548517	0.838125
DLG2	0.460669	0.054902	0.838125
MTDH	0.461128	0.0549522	0.838125
ECI2	0.461489	0.0550025	0.838125
HSPA1B;HSPA1A	0.462158	0.0550528	0.838125
EEF1B2	0.462468	0.0551031	0.838125
CTSD	0.462483	0.0551533	0.838125
COTL1	0.462867	0.0552036	0.838125
VWF	0.463117	0.0552539	0.838125
XPNPEP1	0.463518	0.0553042	0.838125
TCEAL5	0.465181	0.0553544	0.839014
PHGDH	0.466089	0.0554047	0.839014
SGTB	0.466269	0.055455	0.839014
CUL1	0.466419	0.0555053	0.839014
ALDH5A1	0.466587	0.0555556	0.839014
RNH1	0.467135	0.0556058	0.839014
HBD	0.467241	0.0556561	0.839014
RPL23A	0.467406	0.0557064	0.839014
GMPR2	0.467806	0.0557567	0.839014
CCT8	0.469197	0.0558069	0.839709
37865	0.46955	0.0558572	0.839709
AP2A2	0.470064	0.0559075	0.839709
TSTA3	0.470181	0.0559578	0.839709
BRK1	0.470305	0.056008	0.839709
CREG1	0.471185	0.0560583	0.840527
APOA1BP	0.471636	0.0561086	0.840573
CLIP2	0.472056	0.0561589	0.840573
RANBP1	0.473187	0.0562092	0.841832
CHCHD4	0.473705	0.0562594	0.841982
CCDC58	0.474416	0.0563097	0.841982
AKR7A2	0.474541	0.05636	0.841982
HIBCH	0.476852	0.0564103	0.844603
MESDC2	0.476867	0.0564605	0.844603
SNRPD2	0.477557	0.0565108	0.844749
CLSTN1	0.47784	0.0565611	0.844749
IQGAP1	0.478228	0.0566114	0.844749
NUDCD3	0.478947	0.0566616	0.844749
SARNP	0.479073	0.0567119	0.844749
ME2	0.480293	0.0567622	0.845009
MAP1LC3B;MAP1LC3B2	0.48041	0.0568125	0.845009
RPS3	0.481412	0.0568627	0.845009
SOGA3	0.482502	0.056913	0.845009
PEBP1	0.483159	0.0569633	0.845009
PSMA3	0.483251	0.0570136	0.845009
SULT4A1	0.484096	0.0570639	0.845009
TARS	0.484257	0.0571141	0.845009
PRDX2	0.484776	0.0571644	0.845009
SNAP25	0.485048	0.0572147	0.845009
CEP41	0.485377	0.057265	0.845009
HNRNPR	0.485564	0.0573152	0.845009
PGM2L1	0.486498	0.0573655	0.845009
DYNC1I1	0.486647	0.0574158	0.845009
PCCB	0.48763	0.0574661	0.845009
RAB5C	0.48765	0.0575163	0.845009
ASAP1	0.487785	0.0575666	0.845009
NAE1	0.488317	0.0576169	0.845009
TUBB3	0.488378	0.0576672	0.845009
CCT6A	0.488512	0.0577174	0.845009
PPP1CB	0.488827	0.0577677	0.845009
LPHN1	0.48936	0.057818	0.845009
Q3ZBD7	0.490044	0.0578683	0.845009
SYNGAP1	0.490047	0.0579186	0.845009
CHL1	0.490569	0.0579688	0.845009
PPP3CB	0.491458	0.0580191	0.845009
ETFDH	0.491738	0.0580694	0.845009
HIST1H1D	0.491824	0.0581197	0.845009
GNAS	0.491879	0.0581699	0.845009
MADD	0.491966	0.0582202	0.845009
IDH1	0.492978	0.0582705	0.846016
HUWE1	0.494417	0.0583208	0.847423
STXBP1	0.495168	0.058371	0.847423
KIF21A	0.495557	0.0584213	0.847423
CRYL1	0.495618	0.0584716	0.847423
C1orf123	0.495928	0.0585219	0.847423
CUL3	0.496838	0.0585721	0.847622
AMPH	0.496896	0.0586224	0.847622
EPHX1	0.497903	0.0586727	0.84861
PSMB3	0.499794	0.058723	0.850718
DLD	0.500586	0.0587733	0.850718
ACO2	0.501444	0.0588235	0.850718
AARS	0.501728	0.0588738	0.850718
HOOK3	0.502346	0.0589241	0.850718
HARS	0.502471	0.0589744	0.850718
CAPG	0.502575	0.0590246	0.850718
IGHM	0.503406	0.0590749	0.850718
H2AFX	0.503563	0.0591252	0.850718
NCAN	0.503876	0.0591755	0.850718
CACYBP	0.504351	0.0592257	0.850718
BLMH	0.505114	0.059276	0.850718
EPB41L3	0.505296	0.0593263	0.850718
ENOPH1	0.505606	0.0593766	0.850718
HBA1	0.505986	0.0594268	0.850718
LSM12	0.506339	0.0594771	0.850718
NT5C2	0.506657	0.0595274	0.850718
AP3S1	0.506838	0.0595777	0.850718
PACSIN2	0.507367	0.059628	0.850887
CALB2	0.508158	0.0596782	0.851497
UBXN1	0.509396	0.0597285	0.852853
CELF2	0.511109	0.0597788	0.854589
DLG4	0.511942	0.0598291	0.854589
TTN	0.512564	0.0598793	0.854589
APP	0.513191	0.0599296	0.854589
GSTM3	0.51341	0.0599799	0.854589
TUBB8	0.513909	0.0600302	0.854589
ABHD14A-ACY1;ACY1	0.514957	0.0600804	0.854589
TPM1	0.515796	0.0601307	0.854589
SCP2	0.516132	0.060181	0.854589
MECP2	0.516937	0.0602313	0.854589
EEF1G	0.516945	0.0602815	0.854589
FMN2	0.517235	0.0603318	0.854589
C3	0.517596	0.0603821	0.854589
NT5DC1	0.518004	0.0604324	0.854589
HSP90B1	0.518285	0.0604827	0.854589
FKBP3	0.518652	0.0605329	0.854589
EIF4E	0.518869	0.0605832	0.854589
MTHFD1	0.518949	0.0606335	0.854589
PAICS	0.518995	0.0606838	0.854589
HDGFRP3	0.519372	0.060734	0.854589
PIP5K1C	0.519711	0.0607843	0.854589
MAPT	0.519894	0.0608346	0.854589
P4HB	0.520316	0.0608849	0.854589
CLINT1	0.521831	0.0609351	0.854908
C4B	0.521894	0.0609854	0.854908
CAPZA1	0.522161	0.0610357	0.854908
PSMB7	0.522229	0.061086	0.854908
RGS6	0.52363	0.0611362	0.856496
SLC32A1	0.524445	0.0611865	0.857125
CALM2;CALM1;CALM3	0.526023	0.0612368	0.858998
TSC22D1	0.526925	0.0612871	0.859765
AP3M2	0.527787	0.0613374	0.860465
TUBB4A	0.530405	0.0613876	0.862408
RAP1GAP2	0.531354	0.0614379	0.862408
DCLK2	0.531733	0.0614882	0.862408
NDUFA10	0.532415	0.0615385	0.862408
MAPRE2	0.532487	0.0615887	0.862408
GMFB	0.532768	0.061639	0.862408
RPS27;RPS27L	0.532935	0.0616893	0.862408
CAT	0.532936	0.0617396	0.862408
PPP2CB	0.533226	0.0617898	0.862408
NCKAP1	0.534144	0.0618401	0.862408
MAPRE1	0.534632	0.0618904	0.862408
NAA15	0.53521	0.0619407	0.862408
PDIA6	0.535717	0.061991	0.862408
TXN2	0.536153	0.0620412	0.862408
PRRC2C	0.536276	0.0620915	0.862408
TPM3	0.5363	0.0621418	0.862408
PPP1R9A	0.537252	0.0621921	0.862408
MYH11	0.537415	0.0622423	0.862408
MLLT4	0.537895	0.0622926	0.862408
WDR48	0.538056	0.0623429	0.862408
LMO7	0.539045	0.0623932	0.862408
GANAB	0.539284	0.0624434	0.862408
MPP1	0.539414	0.0624937	0.862408
UBE2L3	0.5397	0.062544	0.862408
CORO1A	0.539818	0.0625943	0.862408
PSAP	0.541923	0.0626445	0.864027
NQO2	0.542016	0.0626948	0.864027
THNSL1	0.542542	0.0627451	0.864027
CRABP1	0.542569	0.0627954	0.864027
SYNCRIP	0.543264	0.0628457	0.864441
MVD	0.544105	0.0628959	0.86467
ATP6V1E1;ATP6V1E2	0.544277	0.0629462	0.86467
RAB35	0.545428	0.0629965	0.865031
HDGFRP2	0.546299	0.0630468	0.865031
CMBL	0.546952	0.063097	0.865031
KATNB1	0.547042	0.0631473	0.865031
CBS	0.547984	0.0631976	0.865031
NADK2	0.54801	0.0632479	0.865031
RPS20	0.548173	0.0632981	0.865031
PTK2	0.548488	0.0633484	0.865031
E5RFU4	0.549134	0.0633987	0.865031
WIBG	0.549395	0.063449	0.865031
USP5	0.549779	0.0634992	0.865031
ERO1L	0.550224	0.0635495	0.865031
GSTP1	0.550515	0.0635998	0.865031
SGTA	0.551364	0.0636501	0.865031
GPC1	0.551387	0.0637004	0.865031
KIAA1211L	0.551462	0.0637506	0.865031
ANXA7	0.552415	0.0638009	0.865843
RAB21	0.555519	0.0638512	0.869977
ADD1	0.556306	0.0639015	0.869977
CD9	0.557092	0.0639517	0.869977
LAMC1	0.557428	0.064002	0.869977
RAB11FIP5	0.557673	0.0640523	0.869977
SGIP1	0.558012	0.0641026	0.869977
IAH1	0.558382	0.0641528	0.869977
RBMX;RBMXL2	0.558553	0.0642031	0.869977
ARPC1A	0.559275	0.0642534	0.870421
IARS	0.562088	0.0643037	0.873481
PPM1B	0.562345	0.0643539	0.873481
TCEAL6	0.562856	0.0644042	0.873481
TPPP	0.563349	0.0644545	0.873481
UBA1	0.564044	0.0645048	0.873481
ACOX1	0.564124	0.0645551	0.873481
PTBP2	0.564315	0.0646053	0.873481
HDHD1	0.56497	0.0646556	0.873664
PRKAR2A	0.565312	0.0647059	0.873664
ATL1	0.566449	0.0647562	0.874741
SRSF3	0.56706	0.0648064	0.874761
CTNNA2	0.567341	0.0648567	0.874761
NRGN	0.568442	0.064907	0.875779
FAM169A	0.569238	0.0649573	0.876327
RTN3	0.569987	0.0650075	0.876802
BPHL	0.571398	0.0650578	0.878293
PEA15	0.572818	0.0651081	0.878393
DPYSL4	0.572895	0.0651584	0.878393
CIRBP	0.57292	0.0652086	0.878393
ATP6V1G1	0.573757	0.0652589	0.878393
CSDE1	0.574056	0.0653092	0.878393
CRMP1	0.574512	0.0653595	0.878393
UBXN4	0.574991	0.0654098	0.878393
PDHA1	0.574996	0.06546	0.878393
TOM1L2	0.576057	0.0655103	0.879338
CALD1	0.576595	0.0655606	0.879463
PTRF	0.577276	0.0656109	0.879463
SNX4	0.577466	0.0656611	0.879463
TCP1	0.578042	0.0657114	0.879667
AHSA1	0.578853	0.0657617	0.880228
SLC9A3R1	0.581264	0.065812	0.88078
EHD1	0.581288	0.0658622	0.88078
MYEF2	0.581571	0.0659125	0.88078
CYFIP2	0.581655	0.0659628	0.88078
IDI1	0.581682	0.0660131	0.88078
CRYZ	0.582184	0.0660633	0.88078
HNRNPA0	0.582315	0.0661136	0.88078
TLN1	0.583287	0.0661639	0.881579
PGP	0.585387	0.0662142	0.884081
OCRL	0.586534	0.0662645	0.884709
RPL24	0.586952	0.0663147	0.884709
MYO5A	0.587235	0.066365	0.884709
ARL15	0.58787	0.0664153	0.884709
USP15	0.589428	0.0664656	0.884709
CSNK2A2	0.590419	0.0665158	0.884709
FGB	0.590749	0.0665661	0.884709
PDAP1	0.590897	0.0666164	0.884709
CBR4	0.591511	0.0666667	0.884709
FAM195B	0.592351	0.0667169	0.884709
CKB	0.592789	0.0667672	0.884709
RUFY3	0.59292	0.0668175	0.884709
CEP170	0.593453	0.0668678	0.884709
NECAP1	0.594121	0.066918	0.884709
GLUD1	0.594145	0.0669683	0.884709
F13A1	0.594898	0.0670186	0.884709
PPIF	0.595556	0.0670689	0.884709
MTFR1L	0.59564	0.0671192	0.884709
LRRC47	0.595769	0.0671694	0.884709
HRSP12	0.59631	0.0672197	0.884709
ATP6V1H	0.596528	0.06727	0.884709
SH3BGRL3	0.597329	0.0673203	0.884709
MYDGF	0.598349	0.0673705	0.884709
NMT1	0.598453	0.0674208	0.884709
PPP1R2;PPP1R2P3	0.59857	0.0674711	0.884709
PGD	0.599568	0.0675214	0.884709
FDPS	0.599647	0.0675716	0.884709
AKAP5	0.599942	0.0676219	0.884709
RPS3A	0.600376	0.0676722	0.884709
APEH	0.600799	0.0677225	0.884709
HNRNPH1	0.600838	0.0677728	0.884709
HDDC3	0.60089	0.067823	0.884709
DNAJB2	0.600947	0.0678733	0.884709
TPM4	0.601066	0.0679236	0.884709
GSTM1	0.601371	0.0679739	0.884709
PPP1R12B;sm-M20	0.602283	0.0680241	0.885015
SORBS2	0.602468	0.0680744	0.885015
WARS	0.603597	0.0681247	0.88539
SH3GL1	0.603614	0.068175	0.88539
PSMD1	0.604093	0.0682252	0.885439
TNIK	0.606315	0.0682755	0.886832
AHSG	0.606362	0.0683258	0.886832
SUOX	0.606381	0.0683761	0.886832
A2M	0.606901	0.0684263	0.88694
SPTA1	0.608711	0.0684766	0.887786
MAT2A	0.608746	0.0685269	0.887786
PCDH9	0.608819	0.0685772	0.887786
DCUN1D1	0.61059	0.0686275	0.888109
SEC24C	0.611003	0.0686777	0.888109
OPTN	0.611109	0.068728	0.888109
EIF3G	0.611259	0.0687783	0.888109
RIMS1	0.611545	0.0688286	0.888109
STK24	0.611719	0.0688788	0.888109
ATOX1	0.612389	0.0689291	0.888433
MAP1S	0.613042	0.0689794	0.888732
MARCKSL1	0.613877	0.0690297	0.888868
TCEAL3	0.614229	0.0690799	0.888868
RPL18A	0.614563	0.0691302	0.888868
CAPZA2	0.615005	0.0691805	0.888868
HSPA5	0.61537	0.0692308	0.888868
NOVA2	0.616018	0.069281	0.889158
GIT1	0.616962	0.0693313	0.889619
UBA3	0.617551	0.0693816	0.889619
SSBP1	0.617679	0.0694319	0.889619
SH3BGRL2	0.619191	0.0694822	0.891151
GSR	0.622005	0.0695324	0.894555
RGN	0.624345	0.0695827	0.89727
SETD3	0.624966	0.069633	0.897514
CMC1	0.625804	0.0696833	0.897636
PAK2	0.625953	0.0697335	0.897636
BCAP31	0.626901	0.0697838	0.897866
ADRBK1	0.627017	0.0698341	0.897866
SYAP1	0.628756	0.0698844	0.898633
CIT	0.629102	0.0699346	0.898633
DCTN1;DKFZp686E0752	0.629389	0.0699849	0.898633
HBB	0.629469	0.0700352	0.898633
DDB1	0.629811	0.0700855	0.898633
SV2A	0.630441	0.0701357	0.898887
DNM3	0.631274	0.070186	0.899369
ARHGAP26	0.63202	0.0702363	0.899369
SCLY	0.632136	0.0702866	0.899369
RPL7A	0.633114	0.0703369	0.900117
SEC22B	0.634562	0.0703871	0.901531
PPP2R5E	0.635718	0.0704374	0.902528
GLO1	0.637094	0.0704877	0.903214
ABAT	0.637109	0.070538	0.903214
DGUOK	0.638042	0.0705882	0.903893
UGP2	0.639992	0.0706385	0.90601
ELAVL2	0.640991	0.0706888	0.906155
ANK2	0.641191	0.0707391	0.906155
PLIN3	0.641461	0.0707893	0.906155
ARPC5L	0.642186	0.0708396	0.906535
LARS	0.643194	0.0708899	0.907314
SLK	0.643888	0.0709402	0.90765
CSRP2	0.645956	0.0709904	0.909919
PRDX5	0.648084	0.0710407	0.910859
TGM2	0.648789	0.071091	0.910859
KRAS	0.649042	0.0711413	0.910859
BCAP29	0.649444	0.0711916	0.910859
CCT4	0.649773	0.0712418	0.910859
PRAF2	0.650023	0.0712921	0.910859
ZFYVE21	0.65009	0.0713424	0.910859
GRHPR	0.650421	0.0713927	0.910859
NDRG2	0.650761	0.0714429	0.910859
PSMD3	0.651396	0.0714932	0.910859
TPM3	0.652397	0.0715435	0.910859
DPYSL3	0.652424	0.0715938	0.910859
PPP2R5C	0.652576	0.071644	0.910859
MYL6	0.653501	0.0716943	0.91151
SRPK2	0.655268	0.0717446	0.912411
ALDOC	0.655631	0.0717949	0.912411
HNRNPU	0.656258	0.0718451	0.912411
STMN2	0.65712	0.0718954	0.912411
SUCLG1	0.657555	0.0719457	0.912411
HMGN5	0.658761	0.071996	0.912411
EPB41L1	0.660235	0.0720463	0.912411
ACTN2	0.660695	0.0720965	0.912411
RAB6B	0.66139	0.0721468	0.912411
PHYHIP	0.661447	0.0721971	0.912411
ACAD9	0.661483	0.0722474	0.912411
CFH	0.661514	0.0722976	0.912411
DYNLL1	0.662456	0.0723479	0.912411
OXCT1	0.662514	0.0723982	0.912411
RBBP9	0.662592	0.0724485	0.912411
MPP6	0.662754	0.0724987	0.912411
EPRS	0.663137	0.072549	0.912411
KIAA0513	0.663167	0.0725993	0.912411
FKBP5	0.664791	0.0726496	0.912411
DSTN	0.664905	0.0726998	0.912411
TIMM13	0.665039	0.0727501	0.912411
ACSS1	0.665055	0.0728004	0.912411
MAP6	0.665415	0.0728507	0.912411
NOVA1	0.665981	0.072901	0.912411
FGA	0.666048	0.0729512	0.912411
OGDHL	0.666299	0.0730015	0.912411
FBXO2	0.666533	0.0730518	0.912411
PSMB1	0.668759	0.0731021	0.913562
ACADS	0.669277	0.0731523	0.913562
TBCA	0.669302	0.0732026	0.913562
COA7	0.669602	0.0732529	0.913562
DNM1	0.670414	0.0733032	0.913562
SAR1A	0.671445	0.0733534	0.913562
LMNB1	0.672026	0.0734037	0.913562
HNRNPD	0.672551	0.073454	0.913562
ANP32A	0.672872	0.0735043	0.913562
USP9X;USP9Y	0.673518	0.0735546	0.913562
SPR	0.673601	0.0736048	0.913562
GSTK1	0.673991	0.0736551	0.913562
HEXB	0.674036	0.0737054	0.913562
AKR1B1	0.674329	0.0737557	0.913562
NRAS	0.674651	0.0738059	0.913562
A0A2U3TZM4	0.675127	0.0738562	0.913562
VCP	0.67657	0.0739065	0.913562
LYPLA1	0.67672	0.0739568	0.913562
PDE1A	0.677568	0.074007	0.913562
MAP2K2	0.677655	0.0740573	0.913562
IDH2	0.677984	0.0741076	0.913562
THTPA	0.679391	0.0741579	0.913562
LASP1	0.679452	0.0742081	0.913562
LRP1	0.679496	0.0742584	0.913562
ITGB1	0.680204	0.0743087	0.913562
NFU1	0.680607	0.074359	0.913562
CAPZB	0.680632	0.0744093	0.913562
DECR1	0.680752	0.0744595	0.913562
CHMP6	0.680776	0.0745098	0.913562
PRKRA	0.681153	0.0745601	0.913562
PPP6C	0.682498	0.0746104	0.913625
PPA1	0.682546	0.0746606	0.913625
SF1	0.682859	0.0747109	0.913625
PPM1E	0.683098	0.0747612	0.913625
ILF3	0.684126	0.0748115	0.913625
NRCAM	0.684219	0.0748617	0.913625
CADPS	0.68448	0.074912	0.913625
CDK5	0.684874	0.0749623	0.913625
MAT2B	0.685338	0.0750126	0.91363
PIN1	0.686981	0.0750628	0.914661
SRP54	0.687089	0.0751131	0.914661
HSPA13	0.68749	0.0751634	0.914661
TGOLN2	0.688825	0.0752137	0.914701
ACTN4	0.688896	0.075264	0.914701
PSAT1	0.689087	0.0753142	0.914701
PTPN11	0.68936	0.0753645	0.914701
MYLK	0.690009	0.0754148	0.914856
DHX9	0.690397	0.0754651	0.914856
INPP1	0.692713	0.0755153	0.91671
FABP5	0.69379	0.0755656	0.91671
KIAA1045	0.694153	0.0756159	0.91671
COPS3	0.694297	0.0756662	0.91671
WNK1	0.694344	0.0757164	0.91671
C15orf38-AP3S2;ARPIN	0.694561	0.0757667	0.91671
SYNPO	0.696849	0.075817	0.918555
AP2S1	0.696882	0.0758673	0.918555
SUB1	0.697433	0.0759175	0.918672
FAM49A	0.698688	0.0759678	0.919066
PDLIM5	0.69981	0.0760181	0.919066
MAPK10	0.700089	0.0760684	0.919066
CUL4B	0.700491	0.0761187	0.919066
PLCB1	0.700505	0.0761689	0.919066
PLCG1	0.70092	0.0762192	0.919066
IGHG3	0.701004	0.0762695	0.919066
COPS4	0.701429	0.0763198	0.919066
KCTD12	0.702179	0.07637	0.919443
UBE2V2	0.703356	0.0764203	0.920322
DYNC1LI1	0.704268	0.0764706	0.920322
UGGT1	0.704478	0.0765209	0.920322
PRKAR2B	0.704701	0.0765711	0.920322
TIAM2	0.705889	0.0766214	0.92066
WNK2	0.706122	0.0766717	0.92066
FARP1	0.706348	0.076722	0.92066
FGG	0.708766	0.0767722	0.921643
PTGR2	0.709029	0.0768225	0.921643
MAP2	0.709526	0.0768728	0.921643
SRCIN1	0.709856	0.0769231	0.921643
TPM4	0.711234	0.0769734	0.921643
CHMP4A	0.712297	0.0770236	0.921643
CA1	0.712308	0.0770739	0.921643
HSPA9	0.712709	0.0771242	0.921643
AGL	0.713085	0.0771745	0.921643
ADH5	0.713161	0.0772247	0.921643
CSTB	0.713251	0.077275	0.921643
NUCB1	0.713447	0.0773253	0.921643
FARSA	0.713766	0.0773756	0.921643
TNPO1	0.714051	0.0774258	0.921643
CCT3	0.714453	0.0774761	0.921643
GDI1	0.714562	0.0775264	0.921643
NHLRC2	0.71498	0.0775767	0.921643
NFS1	0.716572	0.0776269	0.922645
PTGES3	0.716808	0.0776772	0.922645
ENPP4	0.717149	0.0777275	0.922645
MTPN	0.720557	0.0777778	0.92354
DDAH1	0.720612	0.0778281	0.92354
PPP1R7	0.720804	0.0778783	0.92354
TPM1	0.720965	0.0779286	0.92354
MAPK1	0.72199	0.0779789	0.92354
MINK1	0.722003	0.0780292	0.92354
GGA1	0.72208	0.0780794	0.92354
0	0.723221	0.0781297	0.92354
HNRNPUL2-BSCL2;HNRNPUL2	0.723876	0.07818	0.92354
RAB1B	0.723893	0.0782303	0.92354
ECH1	0.724371	0.0782805	0.92354
ASS1	0.724551	0.0783308	0.92354
P0DOY3	0.724578	0.0783811	0.92354
ILF2	0.725099	0.0784314	0.92354
DDX39B	0.725381	0.0784816	0.92354
AP3B2	0.725456	0.0785319	0.92354
BRE	0.725738	0.0785822	0.92354
APOD	0.72628	0.0786325	0.923639
MARCKS	0.727083	0.0786828	0.924069
IGKC	0.728013	0.078733	0.924129
TANGO2	0.72848	0.0787833	0.924129
ALDH2	0.728659	0.0788336	0.924129
HN1	0.730044	0.0788839	0.924129
PACSIN1	0.731009	0.0789341	0.924129
LAP3	0.731273	0.0789844	0.924129
ANXA1	0.731441	0.0790347	0.924129
ENO1	0.731737	0.079085	0.924129
GNPDA2	0.731958	0.0791352	0.924129
PPP2R5D	0.732842	0.0791855	0.924129
EIF3B	0.733482	0.0792358	0.924129
MBNL2;MBLL	0.73399	0.0792861	0.924129
NDUFAF4	0.734178	0.0793363	0.924129
LYRM4	0.73466	0.0793866	0.924129
MIF	0.734835	0.0794369	0.924129
TPT1	0.735028	0.0794872	0.924129
GGPS1	0.735029	0.0795375	0.924129
ATXN2	0.736669	0.0795877	0.925606
HIBADH	0.738325	0.079638	0.926525
G3BP2	0.738376	0.0796883	0.926525
FAM175B	0.73888	0.0797386	0.926525
DIABLO	0.739264	0.0797888	0.926525
EPS15L1	0.740013	0.0798391	0.926881
LRRFIP2	0.741854	0.0798894	0.927753
ALCAM	0.742195	0.0799397	0.927753
PGK1	0.742271	0.0799899	0.927753
EPB41L2	0.742611	0.0800402	0.927753
ACADM	0.743126	0.0800905	0.927753
LMNB2	0.743509	0.0801408	0.927753
CASKIN1	0.74627	0.0801911	0.928626
ASRGL1	0.746655	0.0802413	0.928626
MYH9	0.747266	0.0802916	0.928626
TMOD2	0.747682	0.0803419	0.928626
KIF1A	0.748118	0.0803922	0.928626
RPL17;RPL17-C18orf32	0.748811	0.0804424	0.928626
LIMS1	0.749266	0.0804927	0.928626
ACAT1	0.750697	0.080543	0.928626
RPS11	0.750732	0.0805933	0.928626
HNRNPM	0.750857	0.0806435	0.928626
FKBP2	0.751018	0.0806938	0.928626
PIP4K2C	0.751727	0.0807441	0.928626
SERPINA3	0.752075	0.0807944	0.928626
SET;SETSIP	0.752377	0.0808446	0.928626
CORO2B	0.752577	0.0808949	0.928626
UBE2Z	0.752662	0.0809452	0.928626
PALM2;PALM2-AKAP2	0.752996	0.0809955	0.928626
SKP1	0.753105	0.0810458	0.928626
RBX1	0.753141	0.081096	0.928626
U2AF2	0.753545	0.0811463	0.928626
GSK3A	0.754963	0.0811966	0.929294
ATPIF1	0.755022	0.0812469	0.929294
SCG3	0.756679	0.0812971	0.930757
SNPH	0.758971	0.0813474	0.932181
ITSN1	0.759915	0.0813977	0.932181
VAT1	0.760223	0.081448	0.932181
CCT7	0.760434	0.0814982	0.932181
RPS28	0.760527	0.0815485	0.932181
SRGAP2;SRGAP2B	0.760649	0.0815988	0.932181
PFDN4	0.762233	0.0816491	0.933076
TFG	0.763545	0.0816993	0.933076
TMSB4X	0.763904	0.0817496	0.933076
PKM	0.764282	0.0817999	0.933076
ADO	0.764311	0.0818502	0.933076
PDXK	0.764693	0.0819005	0.933076
SMAP2	0.765083	0.0819507	0.933076
ASL	0.765538	0.082001	0.933076
LANCL1	0.765601	0.0820513	0.933076
PPM1G	0.767339	0.0821016	0.934594
RPS27A	0.769759	0.0821518	0.934594
TSN	0.769798	0.0822021	0.934594
TPI1	0.770091	0.0822524	0.934594
CP	0.77101	0.0823027	0.934594
COL6A1	0.771096	0.0823529	0.934594
S100A16	0.772586	0.0824032	0.934594
ACOT2;ACOT1	0.772654	0.0824535	0.934594
TNR	0.773082	0.0825038	0.934594
ACTR3	0.773748	0.082554	0.934594
IGHG2	0.77393	0.0826043	0.934594
PSMD9	0.773955	0.0826546	0.934594
SCRN3	0.773962	0.0827049	0.934594
TBC1D13	0.774071	0.0827552	0.934594
FABP3	0.774597	0.0828054	0.934594
CRYZL1	0.775066	0.0828557	0.934594
LUZP1	0.775592	0.082906	0.934594
PRCP	0.77563	0.0829563	0.934594
GPHN	0.776099	0.0830065	0.934594
39326	0.776244	0.0830568	0.934594
REEP2	0.77758	0.0831071	0.935637
MYL12B;MYL12A	0.778302	0.0831574	0.935938
MYO18A	0.780762	0.0832076	0.93833
PDE2A	0.781771	0.0832579	0.93858
UBE2M	0.782314	0.0833082	0.93858
SF3B2	0.782386	0.0833585	0.93858
UFC1	0.783587	0.0834087	0.939455
HSPA4L	0.785481	0.083459	0.941031
PIR	0.786655	0.0835093	0.941031
PNP	0.786775	0.0835596	0.941031
C6orf203	0.786796	0.0836099	0.941031
PCLO	0.787268	0.0836601	0.941031
KIAA1671	0.787775	0.0837104	0.941072
GC	0.788531	0.0837607	0.941098
GBAS	0.78911	0.083811	0.941098
IPO5	0.789216	0.0838612	0.941098
APOA1	0.790207	0.0839115	0.941561
TIPRL	0.790551	0.0839618	0.941561
ME1	0.792682	0.0840121	0.942571
SPARCL1	0.793003	0.0840623	0.942571
TXNDC12	0.793439	0.0841126	0.942571
HINT1	0.793752	0.0841629	0.942571
FSD1L	0.794151	0.0842132	0.942571
SYNE1	0.794243	0.0842634	0.942571
GAD2	0.794981	0.0843137	0.942847
DPYSL5	0.795423	0.084364	0.942847
CALB1	0.796061	0.0844143	0.942918
EIF3C;EIF3CL	0.796432	0.0844646	0.942918
TPM2	0.798299	0.0845148	0.944175
AGT	0.798442	0.0845651	0.944175
VARS	0.79915	0.0846154	0.944297
PSMD12	0.799846	0.0846657	0.944297
UBAP2L	0.79997	0.0847159	0.944297
COX17	0.800585	0.0847662	0.944463
VTA1	0.801325	0.0848165	0.944775
ERP44	0.802152	0.0848668	0.945002
TUBB	0.802468	0.084917	0.945002
NIF3L1	0.804353	0.0849673	0.946251
SMAP1	0.80448	0.0850176	0.946251
HP1BP3	0.807166	0.0850679	0.948163
RPL13	0.807357	0.0851181	0.948163
PFN2	0.807535	0.0851684	0.948163
B2M	0.809566	0.0852187	0.949835
CNTN2	0.810971	0.085269	0.949835
EPN1	0.811089	0.0853193	0.949835
HSP90AB2P	0.811568	0.0853695	0.949835
PAK3	0.811721	0.0854198	0.949835
WBP2	0.812809	0.0854701	0.949835
HMGCL	0.81297	0.0855204	0.949835
CKAP5	0.813094	0.0855706	0.949835
FAH	0.813811	0.0856209	0.949835
NEDD8-MDP1;NEDD8	0.814056	0.0856712	0.949835
KNG1	0.814212	0.0857215	0.949835
ANXA2;ANXA2P2	0.814789	0.0857717	0.949951
CYCS	0.815625	0.085822	0.950368
MGEA5	0.816918	0.0858723	0.951317
CDH13	0.818112	0.0859226	0.951639
RAB7A	0.818603	0.0859729	0.951639
PAFAH1B2	0.820006	0.0860231	0.951639
ALAD	0.820192	0.0860734	0.951639
ADK	0.820375	0.0861237	0.951639
PSMD4	0.820579	0.086174	0.951639
ANXA11	0.82074	0.0862242	0.951639
ESYT2	0.821022	0.0862745	0.951639
CPLX2	0.822364	0.0863248	0.951829
COPE	0.822598	0.0863751	0.951829
TXNL1	0.822622	0.0864253	0.951829
HMOX2	0.823931	0.0864756	0.952618
ETFA	0.824261	0.0865259	0.952618
MAPK3	0.826017	0.0865762	0.953728
PPAT	0.826181	0.0866264	0.953728
HSPB1	0.827763	0.0866767	0.954688
TXN	0.827972	0.086727	0.954688
CTNNB1	0.830175	0.0867773	0.956673
AK2	0.833186	0.0868276	0.95762
GFAP	0.833363	0.0868778	0.95762
SRSF2	0.833394	0.0869281	0.95762
QARS	0.833524	0.0869784	0.95762
PPID	0.833799	0.0870287	0.95762
NRBP1	0.83469	0.0870789	0.95762
PTPRD	0.834849	0.0871292	0.95762
GLG1	0.836141	0.0871795	0.95762
CAMSAP2	0.836221	0.0872298	0.95762
RPL27	0.836316	0.08728	0.95762
PPM1A	0.836552	0.0873303	0.95762
ACTG1	0.836774	0.0873806	0.95762
NARS	0.838271	0.0874309	0.958781
FAM136A	0.839429	0.0874811	0.959016
PDK2	0.839441	0.0875314	0.959016
AAK1	0.841382	0.0875817	0.960438
PITHD1	0.841937	0.087632	0.960438
ACTA2;ACTG2	0.842133	0.0876823	0.960438
SUCLA2	0.842632	0.0877325	0.960456
MYO6	0.843586	0.0877828	0.960503
TPM2b	0.84364	0.0878331	0.960503
40057	0.844493	0.0878834	0.960925
HNRNPDL	0.845568	0.0879336	0.961305
PADI2	0.84618	0.0879839	0.961305
0	0.846436	0.0880342	0.961305
ACTR1B	0.84676	0.0880845	0.961305
PAK1	0.849738	0.0881347	0.962623
PGM1	0.849946	0.088185	0.962623
PSMD2	0.850093	0.0882353	0.962623
EIF2S3;EIF2S3L	0.85043	0.0882856	0.962623
PPP1R9B	0.850485	0.0883358	0.962623
CCBL2	0.850825	0.0883861	0.962623
RPS2	0.851356	0.0884364	0.962677
HSD17B10	0.853387	0.0884867	0.963585
FBXL16	0.853449	0.088537	0.963585
EFHD2	0.853613	0.0885872	0.963585
SH3GL3	0.856332	0.0886375	0.966106
RPL11	0.856933	0.0886878	0.966235
ISCU	0.85855	0.0887381	0.967511
GFER	0.85985	0.0887883	0.968427
ACAA1	0.861268	0.0888386	0.96867
VCL	0.861693	0.0888889	0.96867
PRDX6	0.862025	0.0889392	0.96867
BLVRA	0.862344	0.0889894	0.96867
REPS1	0.862501	0.0890397	0.96867
RPL27A	0.863487	0.08909	0.968869
PFKM	0.863653	0.0891403	0.968869
DYNLRB1	0.864693	0.0891905	0.96949
WASF3	0.865319	0.0892408	0.969636
MATR3	0.86624	0.0892911	0.969636
EPS15	0.867407	0.0893414	0.969636
HSDL2	0.868305	0.0893917	0.969636
SNX5	0.868316	0.0894419	0.969636
TTC1	0.868475	0.0894922	0.969636
GPX1	0.870176	0.0895425	0.969636
KARS	0.870259	0.0895928	0.969636
PRKACA;KIN27	0.870267	0.089643	0.969636
PVRL1	0.871224	0.0896933	0.969636
SPECC1	0.871502	0.0897436	0.969636
DDAH2	0.872294	0.0897939	0.969636
NECAB2	0.872307	0.0898441	0.969636
CTSB	0.872714	0.0898944	0.969636
CPLX1	0.873251	0.0899447	0.969636
RAB4B	0.873661	0.089995	0.969636
ACAA2	0.873918	0.0900452	0.969636
PBDC1	0.874056	0.0900955	0.969636
RABGAP1L	0.874939	0.0901458	0.969636
COPS6	0.875212	0.0901961	0.969636
CST3	0.87541	0.0902464	0.969636
SNCB	0.875675	0.0902966	0.969636
VIM	0.876819	0.0903469	0.969636
GABARAPL1	0.877302	0.0903972	0.969636
SERPINC1	0.877675	0.0904475	0.969636
RANGAP1	0.877803	0.0904977	0.969636
LIN7C	0.879915	0.090548	0.969636
WDR47	0.880217	0.0905983	0.969636
CORO1C	0.880443	0.0906486	0.969636
NUMBL	0.88102	0.0906988	0.969636
PPFIA3	0.881234	0.0907491	0.969636
TIMM44	0.881975	0.0907994	0.969636
RAP1A	0.88226	0.0908497	0.969636
SEC13	0.882269	0.0908999	0.969636
37500	0.882448	0.0909502	0.969636
CLPP	0.882849	0.0910005	0.969636
MRPL12	0.883324	0.0910508	0.969636
FAHD2A;FAHD2B	0.883349	0.0911011	0.969636
TUBA8	0.884364	0.0911513	0.970215
MARS	0.885878	0.0912016	0.970369
MEGF10	0.885954	0.0912519	0.970369
PTPRZ1	0.885968	0.0913022	0.970369
AK3	0.888373	0.0913524	0.971733
ADD3	0.889531	0.0914027	0.971733
KRT1	0.88977	0.091453	0.971733
GABARAPL2	0.890019	0.0915033	0.971733
TMEM189-UBE2V1;UBE2V1	0.890544	0.0915535	0.971733
S100B	0.891983	0.0916038	0.971733
UBE2I	0.892142	0.0916541	0.971733
KIF4A	0.893241	0.0917044	0.971733
ANP32B	0.893302	0.0917547	0.971733
ACTR2	0.893638	0.0918049	0.971733
STUB1	0.893726	0.0918552	0.971733
MACF1	0.89376	0.0919055	0.971733
PFDN1	0.894131	0.0919558	0.971733
CAP2	0.894535	0.092006	0.971733
RAP1GAP	0.894788	0.0920563	0.971733
MCTS1	0.895446	0.0921066	0.971733
HPRT1	0.895551	0.0921569	0.971733
PPT1	0.896237	0.0922071	0.971733
GRIPAP1	0.897066	0.0922574	0.971733
HAGH	0.898074	0.0923077	0.971733
RCN2	0.898204	0.092358	0.971733
FAM3C	0.898743	0.0924082	0.971733
APPL1	0.899174	0.0924585	0.971733
SOD2	0.899264	0.0925088	0.971733
SRM	0.899427	0.0925591	0.971733
VAT1L	0.901256	0.0926094	0.973181
LRPAP1	0.902325	0.0926596	0.973349
DNM2	0.902391	0.0927099	0.973349
ECHS1	0.90531	0.0927602	0.975481
CHMP2A	0.905472	0.0928105	0.975481
MDH1	0.906208	0.0928607	0.975481
MAP2K1	0.906878	0.092911	0.975481
SEC31A	0.907019	0.0929613	0.975481
ACTN4	0.907949	0.0930116	0.975481
SUMO3	0.908509	0.0930618	0.975481
ME3	0.908548	0.0931121	0.975481
HAPLN1	0.908781	0.0931624	0.975481
KPNB1	0.91017	0.0932127	0.976145
ORM1	0.910382	0.0932629	0.976145
ABLIM1	0.910875	0.0933132	0.976148
CNBP	0.912196	0.0933635	0.977037
RPS21	0.912873	0.0934138	0.977236
SCAI;C9orf126	0.915103	0.0934641	0.979096
CLTA	0.917358	0.0935143	0.980208
DCXR	0.917459	0.0935646	0.980208
STAM2	0.917621	0.0936149	0.980208
GPX4	0.918542	0.0936652	0.980655
RPS10;RPS10-NUDT3	0.919025	0.0937154	0.980655
CARHSP1	0.922192	0.0937657	0.98292
TFAM	0.923133	0.093816	0.98292
FN3KRP	0.923289	0.0938663	0.98292
RAB5B	0.924477	0.0939165	0.98292
LPP	0.924971	0.0939668	0.98292
NEB	0.924993	0.0940171	0.98292
MAGOH;MAGOHB	0.924995	0.0940674	0.98292
GATM	0.925101	0.0941176	0.98292
EHD3	0.92724	0.0941679	0.984628
SNTA1	0.927699	0.0942182	0.984628
TTR	0.92877	0.0942685	0.985239
GAPDH	0.929949	0.0943188	0.985582
ABHD10	0.930185	0.094369	0.985582
RCN1	0.931467	0.0944193	0.985582
PICALM	0.931713	0.0944696	0.985582
RPSA	0.932781	0.0945199	0.985582
FMNL2	0.933223	0.0945701	0.985582
COPB2	0.933273	0.0946204	0.985582
ANK2	0.933778	0.0946707	0.985582
NPEPPS	0.935078	0.094721	0.985582
KIF2A	0.935092	0.0947712	0.985582
EIF4G2	0.935097	0.0948215	0.985582
COL6A3	0.935109	0.0948718	0.985582
FLNA	0.935584	0.0949221	0.985582
ALDOA	0.936581	0.0949723	0.985582
LHPP	0.936904	0.0950226	0.985582
ZFR	0.938115	0.0950729	0.985582
STIM1	0.938266	0.0951232	0.985582
SNRNP70	0.938481	0.0951735	0.985582
PPP1R21	0.938508	0.0952237	0.985582
CLASP2	0.939438	0.095274	0.986038
NFASC	0.941955	0.0953243	0.987693
TUBA1B	0.942385	0.0953746	0.987693
PFKL	0.942655	0.0954248	0.987693
DARS	0.943469	0.0954751	0.987693
AHNAK	0.943943	0.0955254	0.987693
PARK7	0.945159	0.0955757	0.987693
PPM1H	0.945204	0.0956259	0.987693
SERPINI1	0.945472	0.0956762	0.987693
HINT2	0.94578	0.0957265	0.987693
PVALB	0.945999	0.0957768	0.987693
EIF3I	0.946477	0.095827	0.987693
SF3A1	0.947019	0.0958773	0.987741
PDPK1;PDPK2P	0.947878	0.0959276	0.988118
PSMD6	0.948416	0.0959779	0.988161
PSMA5	0.949994	0.0960282	0.988401
ARPC3	0.950375	0.0960784	0.988401
CSE1L	0.950674	0.0961287	0.988401
DDX19A;DDX19B	0.950755	0.096179	0.988401
ATP6V1C1	0.951294	0.0962293	0.988401
COA6	0.951628	0.0962795	0.988401
ACP1	0.952554	0.0963298	0.988514
FERMT2	0.952731	0.0963801	0.988514
CFB	0.953502	0.0964304	0.988798
EIF4H	0.954205	0.0964806	0.989011
ALB	0.955265	0.0965309	0.989595
PKM	0.956528	0.0965812	0.990033
AGAP3	0.956683	0.0966315	0.990033
HYOU1	0.957205	0.0966817	0.990057
PYGM	0.957707	0.096732	0.990062
KLC2	0.960248	0.0967823	0.991664
RABGAP1	0.960615	0.0968326	0.991664
SLC44A2	0.960752	0.0968829	0.991664
SH3GL2	0.961325	0.0969331	0.99174
DBI	0.962118	0.0969834	0.992044
GPM6B	0.962666	0.0970337	0.992095
TUBB2A	0.964456	0.097084	0.992841
RAB14	0.964611	0.0971342	0.992841
RPL6	0.966113	0.0971845	0.992841
PREPL	0.966899	0.0972348	0.992841
TUBB4B	0.966964	0.0972851	0.992841
ADAM10	0.967168	0.0973353	0.992841
STMN3	0.967549	0.0973856	0.992841
EZR	0.967925	0.0974359	0.992841
DTD1	0.967944	0.0974862	0.992841
PCBP1	0.968696	0.0975365	0.992841
GSTO1	0.968881	0.0975867	0.992841
GDA	0.970299	0.097637	0.993782
IVD	0.971199	0.0976873	0.99387
42248	0.972636	0.0977376	0.99387
GAP43	0.973026	0.0977878	0.99387
DUT	0.97319	0.0978381	0.99387
ECHDC1	0.973634	0.0978884	0.99387
EIF2S2	0.974567	0.0979387	0.99387
GOT1	0.975157	0.0979889	0.99387
PRKCSH	0.975233	0.0980392	0.99387
CCAR2	0.976067	0.0980895	0.99387
MAP2K4	0.97675	0.0981398	0.99387
PCMT1	0.977189	0.09819	0.99387
CBX5	0.977462	0.0982403	0.99387
RAB5A	0.978587	0.0982906	0.99387
LDHB	0.978987	0.0983409	0.99387
SERPINA1	0.979279	0.0983912	0.99387
S100A13	0.980331	0.0984414	0.99387
RPS12	0.980641	0.0984917	0.99387
ACSS3	0.980704	0.098542	0.99387
WIPF3	0.980811	0.0985923	0.99387
SNX12	0.980961	0.0986425	0.99387
ABRACL	0.981235	0.0986928	0.99387
CPPED1	0.982388	0.0987431	0.99387
GNPDA1	0.982586	0.0987934	0.99387
RAB8A	0.983999	0.0988436	0.99387
BDH2	0.984944	0.0988939	0.99387
HSPE1	0.985153	0.0989442	0.99387
ARHGAP1	0.986137	0.0989945	0.99387
RPL5	0.98654	0.0990447	0.99387
NUCKS1	0.98731	0.099095	0.99387
CAPN2	0.987349	0.0991453	0.99387
IGHG1	0.98738	0.0991956	0.99387
RPS7	0.987514	0.0992459	0.99387
SRGAP3	0.987651	0.0992961	0.99387
CHGB	0.987794	0.0993464	0.99387
PITRM1	0.987874	0.0993967	0.99387
SORBS1	0.98864	0.099447	0.994138
DDX6	0.991533	0.0994972	0.996408
CARKD	0.991899	0.0995475	0.996408
NT5E	0.992467	0.0995978	0.996475
EHD2	0.994134	0.0996481	0.997498
KRT2	0.994544	0.0996983	0.997498
IGLL5;IGLC1	0.995629	0.0997486	0.997498
IGHA1	0.995822	0.0997989	0.997498
PPIL1	0.99641	0.0998492	0.997498
ZYX	0.996495	0.0998994	0.997498
BLVRB	0.997979	0.0999497	0.998481
DAG1	0.99918	0.1	0.99918
