# Supplementary material for: Analysis of networks in the dorsolateral prefrontal cortex in chronic schizophrenia: Relevance of altered immune response
Source: Front Pharmacol. 2023 Mar 23;14:1003557. doi: 10.3389/fphar.2023.1003557 (PMC10076656; doi:10.3389/fphar.2023.1003557)
Supplement: Supplementary file 5 [file Table4.XLSX]

## Sheet: pH_DLPFC_SZ Control 
Supplementary data set 3: Correlation for protein level vs pH dorsolateral prefrontal cortex in schizophrenia subjects and unaffected subjects , FDR<0.1
Gene Symbol	Pearson p-value	Pearson r	FDR-derived significance thresholds	FDR-adjusted p-values a.k.a. q-values
RAB5C	0.0089813	0.252493	0.00232558	0.386196
ACOT7	0.0612925	-0.339989	0.00465116	0.67381
AP2M1	0.0658896	0.17535	0.00697674	0.67381
NEFL	0.0696612	-0.304328	0.00930233	0.67381
NEFM	0.0801112	-0.32223	0.0116279	0.67381
ARMT1	0.126984	-0.161226	0.0139535	0.67381
ACLY	0.139663	-0.274983	0.0162791	0.67381
CYFIP2	0.151995	-0.143474	0.0186047	0.67381
LIN7C	0.159655	0.227635	0.0209302	0.67381
PFKM	0.182667	-0.251967	0.0232558	0.67381
TUBB3	0.187414	0.0575401	0.0255814	0.67381
USP14	0.18804	-0.205126	0.027907	0.67381
SPECC1	0.272781	0.167348	0.0302326	0.902276
ALDH4A1	0.335327	0.0467528	0.0325581	0.984333
ARF3	0.343372	0.0750626	0.0348837	0.984333
RAN	0.383015	-0.194441	0.0372093	0.996643
TRIM2	0.396125	-0.183256	0.0395349	0.996643
SYNJ1	0.489554	-0.132293	0.0418605	0.996643
ATG7	0.511148	0.0196717	0.044186	0.996643
ATP6V1E1;ATP6V1E2	0.577433	-0.0999726	0.0465116	0.996643
GPI	0.613027	-0.00111818	0.0488372	0.996643
SF3B1	0.624524	-0.00257493	0.0511628	0.996643
LMNB1	0.653433	0.0972682	0.0534884	0.996643
TIMM10	0.669617	-0.1443	0.055814	0.996643
RAB7A	0.701978	-0.0945148	0.0581395	0.996643
GNB2L1	0.70332	-0.117699	0.0604651	0.996643
HNRNPR	0.725807	0.160618	0.0627907	0.996643
PLCG1	0.743507	-0.208476	0.0651163	0.996643
EIF2S1	0.769609	-0.0576206	0.0674419	0.996643
TXNRD1	0.782526	-0.0223861	0.0697674	0.996643
PRKACA;KIN27	0.822077	-0.00172678	0.072093	0.996643
DCTN5	0.834267	-0.0966536	0.0744186	0.996643
ARPC4-TTLL3;ARPC4	0.834737	-0.113539	0.0767442	0.996643
GARS	0.882435	-0.0853253	0.0790698	0.996643
GLG1	0.903353	0.0115088	0.0813953	0.996643
SCLY	0.922426	-0.0538656	0.0837209	0.996643
RAB6B	0.945847	-0.0421552	0.0860465	0.996643
ACTR1A	0.955421	-0.101797	0.0883721	0.996643
RBMX;RBMXL2	0.9559	0.162156	0.0906977	0.996643
HAPLN1	0.966439	-0.114105	0.0930233	0.996643
AP2S1	0.981777	-0.0602607	0.0953488	0.996643
BLVRA	0.982256	0.00592784	0.0976744	0.996643
ILF3	0.996643	-0.0654981	0.1	0.996643
