# Supplementary material for: Analysis of networks in the dorsolateral prefrontal cortex in chronic schizophrenia: Relevance of altered immune response
Source: Front Pharmacol. 2023 Mar 23;14:1003557. doi: 10.3389/fphar.2023.1003557 (PMC10076656; doi:10.3389/fphar.2023.1003557)
Supplement: Supplementary file 6 [file Table5.XLSX]

## Sheet: PMD_DLPFC_SZ Control
Supplementary data set 4: Correlation for protein level vs PMD in dorsolateral prefrontal cortex in schizophrenia subjects and unaffected subjects , FDR<0.1
Gene Symbol	Pearson p-value	Pearson r	FDR-derived significance thresholds	FDR-adjusted p-values a.k.a. q-values
GARS	0.140023	0.237508	0.00232558	0.953175
TRIM2	0.186884	0.213038	0.00465116	0.953175
ACOT7	0.276124	0.176436	0.00697674	0.953175
LMNB1	0.303304	-0.166906	0.00930233	0.953175
RAN	0.313886	0.163344	0.0116279	0.953175
SYNJ1	0.320109	0.197102	0.0139535	0.953175
NEFL	0.334873	0.118244	0.0162791	0.953175
PLCG1	0.367791	0.146271	0.0186047	0.953175
ACTR1A	0.369309	0.145813	0.0209302	0.953175
SF3B1	0.373086	0.144678	0.0232558	0.953175
AP2S1	0.41624	0.132166	0.0255814	0.953175
ACLY	0.417047	0.13194	0.027907	0.953175
LIN7C	0.442535	-0.124903	0.0302326	0.953175
ATG7	0.453618	0.121913	0.0325581	0.953175
ALDH4A1	0.472253	0.106529	0.0348837	0.953175
PRKACA;KIN27	0.480176	-0.114904	0.0372093	0.953175
NEFM	0.493254	0.123723	0.0395349	0.953175
GNB2L1	0.569333	0.0927181	0.0418605	0.953175
ARMT1	0.581265	0.089879	0.044186	0.953175
AP2M1	0.620787	-0.0806545	0.0465116	0.953175
EIF2S1	0.624995	0.0796873	0.0488372	0.953175
HNRNPR	0.637883	-0.0767415	0.0511628	0.953175
RAB7A	0.639455	0.0763839	0.0534884	0.953175
SCLY	0.643854	0.0641216	0.055814	0.953175
RAB6B	0.675589	0.0682562	0.0581395	0.953175
ILF3	0.685808	0.0659876	0.0604651	0.953175
PFKM	0.717441	0.0590406	0.0627907	0.953175
CYFIP2	0.72171	-0.0552032	0.0651163	0.953175
DCTN5	0.747988	0.0524285	0.0674419	0.953175
TUBB3	0.748317	0.0523577	0.0697674	0.953175
RBMX;RBMXL2	0.765822	-0.0486068	0.072093	0.953175
TIMM10	0.769388	0.0478458	0.0744186	0.953175
ARPC4-TTLL3;ARPC4	0.77887	-0.045827	0.0767442	0.953175
RAB5C	0.787639	-0.0439659	0.0790698	0.953175
GLG1	0.801143	-0.0411106	0.0813953	0.953175
HAPLN1	0.815047	-0.0381833	0.0837209	0.953175
SPECC1	0.820173	0.0371071	0.0860465	0.953175
GPI	0.846336	0.0703946	0.0883721	0.957696
USP14	0.885699	0.0846392	0.0906977	0.97654
ARF3	0.973669	0.00538971	0.0930233	0.988812
TXNRD1	0.977067	0.138176	0.0953488	0.988812
BLVRA	0.983732	-0.00332949	0.0976744	0.988812
ATP6V1E1;ATP6V1E2	0.988812	0.00228971	0.1	0.988812
